# Supplementary material for: Sexual Dimorphism of Early Transcriptional Reprogramming in Dorsal Root Ganglia After Peripheral Nerve Injury
Source: Front Mol Neurosci. 2021 Dec 13;14:779024. doi: 10.3389/fnmol.2021.779024 (PMC8710713; doi:10.3389/fnmol.2021.779024)
Supplement: Supplementary Table 1 — Post-axotomy (24 h) DEGs in murine female and male DRG. [file Data_Sheet_1.CSV]

ID	Female.DRG.log2FoldChange	Female.DRG.pvalue	Female.DRG.padj	Male.DRG.log2FoldChange	Male.DRG.pvalue	Male.DRG.padj	gene_name	entrezgene_id	description	gene_biotype	seqnames	ranges
ENSMUSG00000119476.1	9.37	0	0	0.03	0.8	0.88	U1	19842	U1 spliceosomal RNA [Source:RFAM;Acc:RF00003]	snRNA	chr11	87313693-87313856
ENSMUSG00000051940.3	6.73	0	NA	-0.12	0.03	0.07	5031410I06Rik	381622	RIKEN cDNA 5031410I06 gene [Source:MGI Symbol;Acc:MGI:3036277]	protein_coding	chr5	26303666-26310360
ENSMUSG00000112061.2	5.43	0	NA	-0.04	0.72	0.82	Gm8249	NA	predicted gene 8249 [Source:MGI Symbol;Acc:MGI:3647617]	processed_pseudogene	chr10	81551779-81552243
ENSMUSG00000044086.9	5.24	0	NA	0.04	0.64	0.77	Lmod3	320502	leiomodin 3 (fetal) [Source:MGI Symbol;Acc:MGI:2444169]	protein_coding	chr6	97215495-97229720
ENSMUSG00000096743.4	5	0	NA	0.17	0	NA	Vmn2r32	22311	vomeronasal 2, receptor 32 [Source:MGI Symbol;Acc:MGI:1316696]	protein_coding	chr7	7465095-7483017
ENSMUSG00000068466.7	4.92	0	NA	0.1	0.23	NA	Gm5518	NA	predicted gene 5518 [Source:MGI Symbol;Acc:MGI:3648673]	processed_pseudogene	chr19	29137518-29138162
ENSMUSG00000085785.8	4.52	0	NA	2.29	0	0	Sox5os3	66760	SRY (sex determining region Y)-box 5, opposite strand 3 [Source:MGI Symbol;Acc:MGI:1914010]	lncRNA	chr6	144618594-144639560
ENSMUSG00000091422.9	4.34	0	0	3.01	0	0	Gm6455	70896	predicted gene 6455 [Source:MGI Symbol;Acc:MGI:3648736]	lncRNA	chr5	10914996-10920775
ENSMUSG00000048982.4	4.07	0	NA	0.31	0.02	0.06	Gphb5	217674	glycoprotein hormone beta 5 [Source:MGI Symbol;Acc:MGI:2156540]	protein_coding	chr12	75458496-75463555
ENSMUSG00000087044.2	3.93	0	0	3.52	0	0	1700042G15Rik	NA	RIKEN cDNA 1700042G15 gene [Source:MGI Symbol;Acc:MGI:1920599]	lncRNA	chr4	57360868-57364292
ENSMUSG00000081766.4	3.91	0	NA	1.53	0.01	0.02	2210409E12Rik	72381	RIKEN cDNA 2210409E12 gene [Source:MGI Symbol;Acc:MGI:1919631]	transcribed_processed_pseudogene	chr11	88863483-88863828
ENSMUSG00000051985.13	3.88	0	0	2.84	0	0	Igfn1	226438	immunoglobulin-like and fibronectin type III domain containing 1 [Source:MGI Symbol;Acc:MGI:3045352]	protein_coding	chr1	135881316-135934080
ENSMUSG00000096878.3	3.82	0	NA	3.94	0	0	Gm21083	105242399	predicted gene, 21083 [Source:MGI Symbol;Acc:MGI:5434438]	protein_coding	chr5	15782331-15787076
ENSMUSG00000091017.2	3.72	0	NA	2.14	0	0.01	Fam71a	619288	family with sequence similarity 71, member A [Source:MGI Symbol;Acc:MGI:3588202]	protein_coding	chr1	190894781-190897014
ENSMUSG00000098509.3	3.7	0	NA	2.39	0	0.01	Rgs21	624910	regulator of G-protein signalling 21 [Source:MGI Symbol;Acc:MGI:3645243]	protein_coding	chr1	144392386-144443405
ENSMUSG00000030785.9	3.7	0	0	0.04	0.6	0.73	Cox6a2	12862	cytochrome c oxidase subunit 6A2 [Source:MGI Symbol;Acc:MGI:104649]	protein_coding	chr7	127804607-127805559
ENSMUSG00000109903.2	3.7	0	NA	4.06	0	0	Gm28710	102640594	predicted gene 28710 [Source:MGI Symbol;Acc:MGI:5579416]	protein_coding	chr5	16996808-17087050
ENSMUSG00000033219.9	3.7	0	0	3.33	0	0	Gm9758	381714	predicted gene 9758 [Source:MGI Symbol;Acc:MGI:3704245]	protein_coding	chr5	14960136-14964913
ENSMUSG00000024770.15	3.63	0	0	2.95	0	0	Lipn	70166	lipase, family member N [Source:MGI Symbol;Acc:MGI:1917416]	protein_coding	chr19	34044758-34062318
ENSMUSG00000117926.2	3.58	0	0	2.83	0	0	C030004G16Rik	NA	RIKEN cDNA C030004G16 gene [Source:MGI Symbol;Acc:MGI:1925786]	lncRNA	chr18	42748700-42755524
ENSMUSG00000050359.8	3.57	0	0	2.39	0	0	Sprr1a	20753	small proline-rich protein 1A [Source:MGI Symbol;Acc:MGI:106660]	protein_coding	chr3	92391259-92393202
ENSMUSG00000029819.7	3.57	0	0	2.82	0	0	Npy	109648	neuropeptide Y [Source:MGI Symbol;Acc:MGI:97374]	protein_coding	chr6	49799690-49806487
ENSMUSG00000091255.2	3.47	0	NA	3.83	0	0	Speer4e	624245	spermatogenesis associated glutamate (E)-rich protein 4e [Source:MGI Symbol;Acc:MGI:2668871]	protein_coding	chr5	14983235-14988443
ENSMUSG00000068889.2	3.46	0	NA	0.25	0	NA	Lce1e	68694	late cornified envelope 1E [Source:MGI Symbol;Acc:MGI:1915944]	protein_coding	chr3	92614708-92616381
ENSMUSG00000027399.2	3.4	0	0	2.56	0	0	Il1a	16175	interleukin 1 alpha [Source:MGI Symbol;Acc:MGI:96542]	protein_coding	chr2	129141530-129151892
ENSMUSG00000031635.15	3.36	0	0	2.86	0	0	Anxa10	26359	annexin A10 [Source:MGI Symbol;Acc:MGI:1347090]	protein_coding	chr8	62510076-62576184
ENSMUSG00000074115.6	3.35	0	0	3.63	0	0	Saa1	20208	serum amyloid A 1 [Source:MGI Symbol;Acc:MGI:98221]	protein_coding	chr7	46389921-46392404
ENSMUSG00000073117.3	3.32	0	NA	0.28	0.02	0.06	Gm7347	664804	predicted gene 7347 [Source:MGI Symbol;Acc:MGI:3645983]	protein_coding	chr5	26256881-26263579
ENSMUSG00000034783.8	3.27	0	0	4.03	0	0	Cd207	246278	CD207 antigen [Source:MGI Symbol;Acc:MGI:2180021]	protein_coding	chr6	83648197-83654839
ENSMUSG00000031297.15	0.8	0	0	0.85	0	0	Slc7a3	11989	solute carrier family 7 (cationic amino acid transporter, y+ system), member 3 [Source:MGI Symbol;Acc:MGI:1100521]	protein_coding	chrX	100122816-100129626
ENSMUSG00000087192.8	3.24	0	NA	2.33	0	0	Lexis1	NA	lipid responsive LXR-induced inhibitor of cholesterol synthesis 1 [Source:MGI Symbol;Acc:MGI:1921191]	lncRNA	chr4	53205066-53217857
ENSMUSG00000038676.7	3.1	0	0	1.7	0	0.01	Ucn	22226	urocortin [Source:MGI Symbol;Acc:MGI:1276123]	protein_coding	chr5	31295407-31296173
ENSMUSG00000105157.2	3.1	0	NA	1.69	0	0.01	Gm31831	NA	predicted gene, 31831 [Source:MGI Symbol;Acc:MGI:5590990]	lncRNA	chr5	10299059-10399375
ENSMUSG00000036480.10	3.08	0	NA	0.85	0.01	0.04	Prss56	69453	protease, serine 56 [Source:MGI Symbol;Acc:MGI:1916703]	protein_coding	chr1	87111035-87116127
ENSMUSG00000073494.6	3.05	0	NA	1.44	0.01	0.02	Sh2d1b2	545378	SH2 domain containing 1B2 [Source:MGI Symbol;Acc:MGI:3622649]	protein_coding	chr1	170060318-170081177
ENSMUSG00000094036.2	3.03	0	0	3.07	0	0	Gm6465	NA	predicted gene 6465 [Source:MGI Symbol;Acc:MGI:3642949]	protein_coding	chr5	11895506-11900319
ENSMUSG00000108219.2	2.99	0	NA	3.07	0	0	Gm44101	NA	predicted gene, 44101 [Source:MGI Symbol;Acc:MGI:5690493]	TEC	chr6	108447316-108449536
ENSMUSG00000057465.6	2.99	0	0	3.03	0	0	Saa2	20209	serum amyloid A 2 [Source:MGI Symbol;Acc:MGI:98222]	protein_coding	chr7	46401214-46403737
ENSMUSG00000049796.5	2.99	0	0	0.35	0.07	0.16	Crh	12918	corticotropin releasing hormone [Source:MGI Symbol;Acc:MGI:88496]	protein_coding	chr3	19747565-19749560
ENSMUSG00000095134.3	2.98	0	NA	0.25	0.02	0.05	Mid1-ps1	NA	midline 1, pseudogene 1 [Source:MGI Symbol;Acc:MGI:5780070]	unprocessed_pseudogene	chrY	90764326-90774754
ENSMUSG00000042816.5	2.98	0	0	2.38	0	0	Gpr151	240239	G protein-coupled receptor 151 [Source:MGI Symbol;Acc:MGI:2441887]	protein_coding	chr18	42710946-42712717
ENSMUSG00000020838.13	2.91	0	0	2.18	0	0	Slc6a4	15567	solute carrier family 6 (neurotransmitter transporter, serotonin), member 4 [Source:MGI Symbol;Acc:MGI:96285]	protein_coding	chr11	76889429-76923166
ENSMUSG00000063851.13	2.87	0	NA	0.12	0.35	0.52	Rnf183	76072	ring finger protein 183 [Source:MGI Symbol;Acc:MGI:1923322]	protein_coding	chr4	62345777-62353489
ENSMUSG00000096732.8	2.87	0	0	1.98	0	0	Gm8897	NA	predicted gene 8897 [Source:MGI Symbol;Acc:MGI:3779819]	protein_coding	chr5	11466385-11471202
ENSMUSG00000028602.13	2.87	0	0	1.98	0	0	Tnfrsf8	21941	tumor necrosis factor receptor superfamily, member 8 [Source:MGI Symbol;Acc:MGI:99908]	protein_coding	chr4	144993707-145041734
ENSMUSG00000091897.2	2.86	0	0	2.32	0	0	Gm17019	66773	predicted gene 17019 [Source:MGI Symbol;Acc:MGI:4868370]	protein_coding	chr5	15078964-15083012
ENSMUSG00000038523.11	2.83	0	0	1.82	0	0	1700003F12Rik	75480	RIKEN cDNA 1700003F12 gene [Source:MGI Symbol;Acc:MGI:1922730]	protein_coding	chr2	154389005-154391923
ENSMUSG00000046623.9	2.82	0	0	0.4	0.04	0.1	Gjb4	14621	gap junction protein, beta 4 [Source:MGI Symbol;Acc:MGI:95722]	protein_coding	chr4	127244879-127247874
ENSMUSG00000049134.16	2.79	0	0	1.66	0	0	Nrap	18175	nebulin-related anchoring protein [Source:MGI Symbol;Acc:MGI:1098765]	protein_coding	chr19	56308467-56378469
ENSMUSG00000068349.13	2.79	0	NA	2.73	0	0	Gml	625599	glycosylphosphatidylinositol anchored molecule like [Source:MGI Symbol;Acc:MGI:3644767]	protein_coding	chr15	74685301-74690664
ENSMUSG00000037411.11	2.78	0	0	2.83	0	0	Serpine1	18787	serine (or cysteine) peptidase inhibitor, clade E, member 1 [Source:MGI Symbol;Acc:MGI:97608]	protein_coding	chr5	137090358-137101122
ENSMUSG00000024907.8	2.78	0	0	1.73	0	0	Gal	14419	galanin and GMAP prepropeptide [Source:MGI Symbol;Acc:MGI:95637]	protein_coding	chr19	3459915-3464544
ENSMUSG00000027919.6	2.77	0	0	3.43	0	0	Lce1g	66195	late cornified envelope 1G [Source:MGI Symbol;Acc:MGI:1913445]	protein_coding	chr3	92657455-92659645
ENSMUSG00000072188.5	2.76	0	0	3.18	0	0	Gm10354	100503549	predicted gene 10354 [Source:MGI Symbol;Acc:MGI:3809109]	protein_coding	chr5	15024127-15028949
ENSMUSG00000046032.17	0.01	0.86	0.93	-0.25	0	0	Snx12	55988	sorting nexin 12 [Source:MGI Symbol;Acc:MGI:1919331]	protein_coding	chrX	100141392-100266169
ENSMUSG00000030898.16	2.73	0	0	2.22	0	0	Cckbr	12426	cholecystokinin B receptor [Source:MGI Symbol;Acc:MGI:99479]	protein_coding	chr7	105074938-105120105
ENSMUSG00000099762.4	2.7	0	NA	1.25	0.01	0.02	Gm21149	100861702	predicted gene, 21149 [Source:MGI Symbol;Acc:MGI:5434504]	protein_coding	chr5	15676701-15681521
ENSMUSG00000050747.15	2.68	0	0	2.5	0	0	Trim15	69097	tripartite motif-containing 15 [Source:MGI Symbol;Acc:MGI:1916347]	protein_coding	chr17	37171583-37178102
ENSMUSG00000086848.4	2.67	0	0	2.17	0	0	Lce6a	78382	late cornified envelope 6A [Source:MGI Symbol;Acc:MGI:1925632]	protein_coding	chr3	92527388-92528967
ENSMUSG00000031074.15	2.65	0	0	2.31	0	0	Fgf3	14174	fibroblast growth factor 3 [Source:MGI Symbol;Acc:MGI:95517]	protein_coding	chr7	144391820-144398173
ENSMUSG00000106445.2	2.64	0	NA	3.25	0	0	Gm21190	100861755	predicted gene, 21190 [Source:MGI Symbol;Acc:MGI:5434545]	protein_coding	chr5	15729454-15734220
ENSMUSG00000069355.13	2.64	0	0	2.87	0	0	Gm5152	NA	predicted gene 5152 [Source:MGI Symbol;Acc:MGI:3643407]	protein_coding	chr5	10292008-10296493
ENSMUSG00000048764.17	2.59	0	0	1.24	0	0	Tmprss11f	243083	transmembrane protease, serine 11f [Source:MGI Symbol;Acc:MGI:2442348]	protein_coding	chr5	86669757-86780283
ENSMUSG00000024803.10	2.56	0	0	3.3	0	0	Ankrd1	107765	ankyrin repeat domain 1 (cardiac muscle) [Source:MGI Symbol;Acc:MGI:1097717]	protein_coding	chr19	36089361-36097499
ENSMUSG00000091903.9	2.54	0	0	2.36	0	0	Gm6460	623898	predicted gene 6460 [Source:MGI Symbol;Acc:MGI:3644247]	protein_coding	chr5	11644880-11649751
ENSMUSG00000109770.2	2.54	0	0	2.1	0	0	Gm30085	NA	predicted gene, 30085 [Source:MGI Symbol;Acc:MGI:5589244]	lncRNA	chr15	92899705-92904898
ENSMUSG00000053797.11	2.53	0	0	0.58	0.02	0.06	Krt16	16666	keratin 16 [Source:MGI Symbol;Acc:MGI:96690]	protein_coding	chr11	100136917-100139728
ENSMUSG00000094105.8	2.51	0	0	2.22	0	0	Gm8922	NA	predicted gene 8922 [Source:MGI Symbol;Acc:MGI:3779821]	protein_coding	chr5	11731926-11736823
ENSMUSG00000058400.14	2.5	0	0	1.06	0	0	Qrfpr	229214	pyroglutamylated RFamide peptide receptor [Source:MGI Symbol;Acc:MGI:2677633]	protein_coding	chr3	36233573-36276462
ENSMUSG00000026834.14	2.47	0	0	1.61	0	0	Acvr1c	269275	activin A receptor, type IC [Source:MGI Symbol;Acc:MGI:2661081]	protein_coding	chr2	58157465-58247907
ENSMUSG00000095829.9	2.46	0	0	3.23	0	0	Speer1	70896	spermatogenesis associated glutamate (E)-rich protein 1 [Source:MGI Symbol;Acc:MGI:1918146]	protein_coding	chr5	11391483-11396253
ENSMUSG00000053049.4	2.45	0	NA	0.17	0.1	0.2	Gm15413	791381	predicted gene 15413 [Source:MGI Symbol;Acc:MGI:3642665]	lncRNA	chr7	96440640-96450756
ENSMUSG00000024517.18	2.44	0	0	1.39	0	0	Grp	225642	gastrin releasing peptide [Source:MGI Symbol;Acc:MGI:95833]	protein_coding	chr18	66005891-66019667
ENSMUSG00000091933.3	2.44	0	NA	0.27	0.03	0.07	Gm8857	NA	predicted gene 8857 [Source:MGI Symbol;Acc:MGI:3648006]	protein_coding	chr5	10997774-11002559
ENSMUSG00000072621.14	2.43	0	0	1.44	0	0	Slfn10-ps	237887	schlafen 10, pseudogene [Source:MGI Symbol;Acc:MGI:3512288]	transcribed_unprocessed_pseudogene	chr11	82918956-82930868
ENSMUSG00000044626.14	2.43	0	0	2.09	0	0	Liph	239759	lipase, member H [Source:MGI Symbol;Acc:MGI:2388029]	protein_coding	chr16	21772567-21814413
ENSMUSG00000038567.6	2.41	0	0	1.91	0	0	Cyp24a1	13081	cytochrome P450, family 24, subfamily a, polypeptide 1 [Source:MGI Symbol;Acc:MGI:88593]	protein_coding	chr2	170324628-170339065
ENSMUSG00000095620.8	2.4	0	0	1.26	0	0.02	Csta2	76770	cystatin A family member 2 [Source:MGI Symbol;Acc:MGI:1924020]	protein_coding	chr16	36041838-36077810
ENSMUSG00000086196.8	2.39	0	0	1.28	0	0.01	Gm13571	NA	predicted gene 13571 [Source:MGI Symbol;Acc:MGI:3652223]	lncRNA	chr2	60168532-60201578
ENSMUSG00000103523.2	2.38	0	0	2.24	0	0	2210017I01Rik	NA	RIKEN cDNA 2210017I01 gene [Source:MGI Symbol;Acc:MGI:3588251]	protein_coding	chr3	92512025-92514799
ENSMUSG00000100426.2	2.35	0	0	2.68	0	0	Gm4208	NA	predicted gene 4208 [Source:MGI Symbol;Acc:MGI:3782384]	lncRNA	chr1	62860514-62871529
ENSMUSG00000105526.2	2.29	0	NA	0.15	0.22	0.37	Gm43490	NA	predicted gene 43490 [Source:MGI Symbol;Acc:MGI:5663627]	TEC	chr5	16312127-16314778
ENSMUSG00000027611.13	2.28	0	0	2.51	0	0	Procr	19124	protein C receptor, endothelial [Source:MGI Symbol;Acc:MGI:104596]	protein_coding	chr2	155593037-155597391
ENSMUSG00000066867.9	2.27	0	0	1.59	0	0	Oas1e	231699	2'-5' oligoadenylate synthetase 1E [Source:MGI Symbol;Acc:MGI:2180856]	protein_coding	chr5	120924291-120933595
ENSMUSG00000096045.8	2.26	0	NA	0.23	0.04	0.1	Gm21698	100862388	predicted gene, 21698 [Source:MGI Symbol;Acc:MGI:5435053]	protein_coding	chr5	26187028-26193648
ENSMUSG00000037860.16	2.24	0	0	2.34	0	0	Aim2	383619	absent in melanoma 2 [Source:MGI Symbol;Acc:MGI:2686159]	protein_coding	chr1	173178445-173293606
ENSMUSG00000081219.2	2.23	0	0	1.48	0	0	Bambi-ps1	NA	BMP and activin membrane-bound inhibitor, pseudogene (Xenopus laevis) [Source:MGI Symbol;Acc:MGI:1932402]	processed_pseudogene	chr2	122297416-122298007
ENSMUSG00000067848.13	2.2	0	0	2.79	0	0	4933402N22Rik	545732	RIKEN cDNA 4933402N22 gene [Source:MGI Symbol;Acc:MGI:3703021]	protein_coding	chr5	11968010-11972788
ENSMUSG00000028716.16	2.19	0	NA	0.1	0.41	0.58	Pdzk1ip1	67182	PDZK1 interacting protein 1 [Source:MGI Symbol;Acc:MGI:1914432]	protein_coding	chr4	114945905-114951096
ENSMUSG00000027261.3	2.18	0	0	1.59	0	0	Hao1	15112	hydroxyacid oxidase 1, liver [Source:MGI Symbol;Acc:MGI:96011]	protein_coding	chr2	134339281-134396288
ENSMUSG00000026628.14	2.17	0	0	2.53	0	0	Atf3	11910	activating transcription factor 3 [Source:MGI Symbol;Acc:MGI:109384]	protein_coding	chr1	190902493-190950236
ENSMUSG00000050108.13	2.17	0	0	1.21	0	0	Bpifc	270757	BPI fold containing family C [Source:MGI Symbol;Acc:MGI:3026884]	protein_coding	chr10	85795204-85847759
ENSMUSG00000033060.17	2.17	0	0	1.83	0	0	Lmo7	380928	LIM domain only 7 [Source:MGI Symbol;Acc:MGI:1353586]	protein_coding	chr14	101967393-102172146
ENSMUSG00000027022.15	2.16	0	0	1.29	0	0	Xirp2	241431	xin actin-binding repeat containing 2 [Source:MGI Symbol;Acc:MGI:2685198]	protein_coding	chr2	67004178-67356959
ENSMUSG00000095918.8	2.16	0	0	3.35	0	0	Gm5861	545728	predicted gene 5861 [Source:MGI Symbol;Acc:MGI:3644254]	protein_coding	chr5	11233039-11237777
ENSMUSG00000072720.10	2.15	0	0	0.77	0.01	0.04	Myo18b	74376	myosin XVIIIb [Source:MGI Symbol;Acc:MGI:1921626]	protein_coding	chr5	112836742-113044228
ENSMUSG00000061296.3	2.13	0	NA	0.1	0.33	0.49	Vmn1r210	171269	vomeronasal 1 receptor 210 [Source:MGI Symbol;Acc:MGI:2159673]	protein_coding	chr13	23010045-23015518
ENSMUSG00000037578.5	2.12	0	NA	0.18	0.22	0.36	Pkd2l1	329064	polycystic kidney disease 2-like 1 [Source:MGI Symbol;Acc:MGI:1352448]	protein_coding	chr19	44136076-44180881
ENSMUSG00000030713.7	2.11	0	NA	1.31	0	0.02	Klk7	23993	kallikrein related-peptidase 7 (chymotryptic, stratum corneum) [Source:MGI Symbol;Acc:MGI:1346336]	protein_coding	chr7	43460718-43465783
ENSMUSG00000020798.15	2.1	0	0	2.25	0	0	Spns3	77577	spinster homolog 3 [Source:MGI Symbol;Acc:MGI:1924827]	protein_coding	chr11	72385745-72441332
ENSMUSG00000030677.9	2.09	0	0	2.08	0	0	Kif22	110033	kinesin family member 22 [Source:MGI Symbol;Acc:MGI:109233]	protein_coding	chr7	126626901-126641643
ENSMUSG00000011008.14	2.09	0	0	2.87	0	0	Mcoln2	68279	mucolipin 2 [Source:MGI Symbol;Acc:MGI:1915529]	protein_coding	chr3	145855588-145901268
ENSMUSG00000059816.6	2.09	0	0	1.22	0	0.01	Shisal2a	545667	shisa like 2A [Source:MGI Symbol;Acc:MGI:3651644]	protein_coding	chr4	108224974-108240546
ENSMUSG00000091345.10	2.08	0	0	1.54	0	0.01	Col6a5	665033	collagen, type VI, alpha 5 [Source:MGI Symbol;Acc:MGI:3648134]	protein_coding	chr9	105733277-105837842
ENSMUSG00000023387.9	2.08	0	0	1.25	0	0	Kcnk16	74571	potassium channel, subfamily K, member 16 [Source:MGI Symbol;Acc:MGI:1921821]	protein_coding	chr14	20311444-20319267
ENSMUSG00000027927.6	2.05	0	NA	2.59	0	0	Lelp1	69332	late cornified envelope-like proline-rich 1 [Source:MGI Symbol;Acc:MGI:1916582]	protein_coding	chr3	92042304-92050051
ENSMUSG00000021765.10	2.05	0	0	2.06	0	0	Fst	14313	follistatin [Source:MGI Symbol;Acc:MGI:95586]	protein_coding	chr13	114588826-114595487
ENSMUSG00000103187.2	2.04	0	0	0.57	0.02	0.06	Gm37087	NA	predicted gene, 37087 [Source:MGI Symbol;Acc:MGI:5610315]	TEC	chr3	92150240-92153548
ENSMUSG00000112267.2	2.04	0	NA	3.18	0	0	Gm47903	NA	predicted gene, 47903 [Source:MGI Symbol;Acc:MGI:6097142]	lncRNA	chr10	66725450-66727391
ENSMUSG00000036390.9	2.04	0	0	2.14	0	0	Gadd45a	13197	growth arrest and DNA-damage-inducible 45 alpha [Source:MGI Symbol;Acc:MGI:107799]	protein_coding	chr6	67012080-67014441
ENSMUSG00000035355.16	2.03	0	0	1.36	0	0	Kcnh4	380728	potassium voltage-gated channel, subfamily H (eag-related), member 4 [Source:MGI Symbol;Acc:MGI:2156184]	protein_coding	chr11	100631202-100650768
ENSMUSG00000020218.12	2.02	0	NA	3.06	0	0	Wif1	24117	Wnt inhibitory factor 1 [Source:MGI Symbol;Acc:MGI:1344332]	protein_coding	chr10	120869865-120936555
ENSMUSG00000051379.13	1.99	0	0	2.21	0	0	Flrt3	71436	fibronectin leucine rich transmembrane protein 3 [Source:MGI Symbol;Acc:MGI:1918686]	protein_coding	chr2	140492834-140513389
ENSMUSG00000119895.1	1.99	0	NA	0.05	0.56	0.71	U1	115488051	U1 spliceosomal RNA [Source:RFAM;Acc:RF00003]	snRNA	chr12	54743567-54743730
ENSMUSG00000091898.9	1.99	0	0.01	0.22	0.05	0.12	Tnnc1	21924	troponin C, cardiac/slow skeletal [Source:MGI Symbol;Acc:MGI:98779]	protein_coding	chr14	30930269-30933686
ENSMUSG00000103385.2	1.99	0	0	2.99	0	0	Gm37752	NA	predicted gene, 37752 [Source:MGI Symbol;Acc:MGI:5610980]	TEC	chr3	92185032-92188340
ENSMUSG00000025172.4	1.98	0	0.02	0.02	0.83	0.9	Ankrd2	56642	ankyrin repeat domain 2 (stretch responsive muscle) [Source:MGI Symbol;Acc:MGI:1861447]	protein_coding	chr19	42024439-42033549
ENSMUSG00000019890.5	1.95	0	0	1.2	0	0	Nts	67405	neurotensin [Source:MGI Symbol;Acc:MGI:1328351]	protein_coding	chr10	102317617-102326347
ENSMUSG00000029683.8	1.93	0	NA	0.08	0.4	0.56	Lmod2	93677	leiomodin 2 (cardiac) [Source:MGI Symbol;Acc:MGI:2135672]	protein_coding	chr6	24597761-24605413
ENSMUSG00000035861.7	1.93	0	0	1.46	0	0	Tmprss11b	319875	transmembrane protease, serine 11B [Source:MGI Symbol;Acc:MGI:2442893]	protein_coding	chr5	86805490-86824221
ENSMUSG00000073680.3	1.93	0	0	1.71	0	0	Tmem88b	320587	transmembrane protein 88B [Source:MGI Symbol;Acc:MGI:2444329]	protein_coding	chr4	155866048-155870331
ENSMUSG00000063632.7	1.92	0	0	1.69	0	0	Sox11	20666	SRY (sex determining region Y)-box 11 [Source:MGI Symbol;Acc:MGI:98359]	protein_coding	chr12	27384263-27392573
ENSMUSG00000048329.8	1.91	0	NA	1.48	0	0.02	Mfsd6l	215723	major facilitator superfamily domain containing 6-like [Source:MGI Symbol;Acc:MGI:2384904]	protein_coding	chr11	68447012-68449071
ENSMUSG00000100303.4	1.91	0	0	3.02	0	0	2600014E21Rik	NA	RIKEN cDNA 2600014E21 gene [Source:MGI Symbol;Acc:MGI:1919384]	lncRNA	chr2	74969187-75148164
ENSMUSG00000079049.10	1.9	0	0	2.25	0	0	Serpinb1c	380839	serine (or cysteine) peptidase inhibitor, clade B, member 1c [Source:MGI Symbol;Acc:MGI:2445363]	protein_coding	chr13	33065417-33082194
ENSMUSG00000031780.3	-0.03	0.36	NA	3.91	0	0	Ccl17	20295	chemokine (C-C motif) ligand 17 [Source:MGI Symbol;Acc:MGI:1329039]	protein_coding	chr8	95537081-95538664
ENSMUSG00000035373.3	1.9	0	0	2.87	0	0	Ccl7	20306	chemokine (C-C motif) ligand 7 [Source:MGI Symbol;Acc:MGI:99512]	protein_coding	chr11	81936538-81938351
ENSMUSG00000045291.9	1.84	0	NA	-0.07	0.6	0.74	E330021D16Rik	100502936	RIKEN cDNA E330021D16 gene [Source:MGI Symbol;Acc:MGI:2141773]	protein_coding	chr6	136377315-136392567
ENSMUSG00000001473.8	1.83	0	0	1.56	0	0	Tubb6	67951	tubulin, beta 6 class V [Source:MGI Symbol;Acc:MGI:1915201]	protein_coding	chr18	67523787-67535819
ENSMUSG00000076498.3	1.83	0	0	2.85	0	0	Trbc2	NA	T cell receptor beta, constant 2 [Source:MGI Symbol;Acc:MGI:4835227]	TR_C_gene	chr6	41523664-41525286
ENSMUSG00000108095.2	1.82	0	0	1.43	0	0.01	Gm44067	NA	predicted gene, 44067 [Source:MGI Symbol;Acc:MGI:5690459]	lncRNA	chr6	128820749-128823922
ENSMUSG00000025746.12	1.82	0	0	3.38	0	0	Il6	16193	interleukin 6 [Source:MGI Symbol;Acc:MGI:96559]	protein_coding	chr5	30218112-30224979
ENSMUSG00000042124.6	1.81	0	NA	2.73	0	0	Lce1f	67828	late cornified envelope 1F [Source:MGI Symbol;Acc:MGI:1915078]	protein_coding	chr3	92625992-92627657
ENSMUSG00000043020.14	1.81	0	0	0.81	0.01	0.03	Dnai3	242253	dynein axonemal intermediate chain 3 [Source:MGI Symbol;Acc:MGI:3045269]	protein_coding	chr3	145746281-145813885
ENSMUSG00000097156.8	1.81	0	0	0.21	0.17	0.31	Gm3764	NA	predicted gene 3764 [Source:MGI Symbol;Acc:MGI:3781938]	lncRNA	chr3	88114120-88137266
ENSMUSG00002076161.1	1.8	0	0	0.02	0.9	0.95	7SK	19817	7SK RNA [Source:RFAM;Acc:RF00100]	misc_RNA	chr9	78082585-78082915
ENSMUSG00000117324.2	1.79	0	0	1.6	0	0	Gm32432	NA	predicted gene, 32432 [Source:MGI Symbol;Acc:MGI:5591591]	lncRNA	chr16	96719932-96723360
ENSMUSG00000030873.10	1.78	0	NA	0.2	0.12	0.24	Scnn1b	20277	sodium channel, nonvoltage-gated 1 beta [Source:MGI Symbol;Acc:MGI:104696]	protein_coding	chr7	121464261-121517737
ENSMUSG00000042903.9	-0.07	0.47	0.67	0.41	0	0.01	Foxo4	54601	forkhead box O4 [Source:MGI Symbol;Acc:MGI:1891915]	protein_coding	chrX	100298134-100304479
ENSMUSG00000035594.11	1.78	0	0	1.45	0	0	Chrna5	110835	cholinergic receptor, nicotinic, alpha polypeptide 5 [Source:MGI Symbol;Acc:MGI:87889]	protein_coding	chr9	54888164-54915063
ENSMUSG00000075249.13	1.77	0	0.02	0.26	0	0.01	Fsip2	241516	fibrous sheath-interacting protein 2 [Source:MGI Symbol;Acc:MGI:2664111]	protein_coding	chr2	82773978-82839281
ENSMUSG00000076434.10	1.76	0	0	1.07	0	0	Wfdc3	71856	WAP four-disulfide core domain 3 [Source:MGI Symbol;Acc:MGI:1923897]	protein_coding	chr2	164573100-164587851
ENSMUSG00000038591.4	1.75	0	0	1.84	0	0	Colec10	239447	collectin sub-family member 10 [Source:MGI Symbol;Acc:MGI:3606482]	protein_coding	chr15	54274170-54329754
ENSMUSG00000048217.12	1.75	0	NA	0.1	0.35	0.52	Nags	217214	N-acetylglutamate synthase [Source:MGI Symbol;Acc:MGI:2387600]	protein_coding	chr11	102036339-102040303
ENSMUSG00000022494.16	1.74	0	0	0.94	0	0	Shisa9	72555	shisa family member 9 [Source:MGI Symbol;Acc:MGI:1919805]	protein_coding	chr16	11801977-12088766
ENSMUSG00000022044.15	1.74	0	0	1.64	0	0	Stmn4	56471	stathmin-like 4 [Source:MGI Symbol;Acc:MGI:1931224]	protein_coding	chr14	66581745-66599129
ENSMUSG00000026100.7	1.73	0	0	1.66	0	0	Mstn	17700	myostatin [Source:MGI Symbol;Acc:MGI:95691]	protein_coding	chr1	53100799-53107238
ENSMUSG00000019647.17	1.73	0	0	1.56	0	0	Sema6a	20358	sema domain, transmembrane domain (TM), and cytoplasmic domain, (semaphorin) 6A [Source:MGI Symbol;Acc:MGI:1203727]	protein_coding	chr18	47368665-47501937
ENSMUSG00000025473.17	1.73	0	0	1.64	0	0	Adam8	11501	a disintegrin and metallopeptidase domain 8 [Source:MGI Symbol;Acc:MGI:107825]	protein_coding	chr7	139558845-139572475
ENSMUSG00000031304.19	0.79	0	0	1.2	0	0	Il2rg	16186	interleukin 2 receptor, gamma chain [Source:MGI Symbol;Acc:MGI:96551]	protein_coding	chrX	100307984-100311861
ENSMUSG00000054136.7	1.73	0	0	1.27	0	0	Adm2	223780	adrenomedullin 2 [Source:MGI Symbol;Acc:MGI:2675256]	protein_coding	chr15	89206923-89208934
ENSMUSG00000031574.9	1.72	0	0	1.14	0	0.01	Star	20845	steroidogenic acute regulatory protein [Source:MGI Symbol;Acc:MGI:102760]	protein_coding	chr8	26296583-26306010
ENSMUSG00000038059.8	1.72	0	0	1.79	0	0	Smim3	106878	small integral membrane protein 3 [Source:MGI Symbol;Acc:MGI:1917088]	protein_coding	chr18	60607263-60635059
ENSMUSG00000107272.2	1.71	0	0	1.93	0	0	Gm34583	NA	predicted gene, 34583 [Source:MGI Symbol;Acc:MGI:5593742]	transcribed_processed_pseudogene	chr5	73537903-73548445
ENSMUSG00000067006.13	1.69	0	0	1.46	0	0	Serpinb5	20724	serine (or cysteine) peptidase inhibitor, clade B, member 5 [Source:MGI Symbol;Acc:MGI:109579]	protein_coding	chr1	106788903-106811078
ENSMUSG00000028255.7	1.67	0	0	1.92	0	0	Clca1	23844	chloride channel accessory 1 [Source:MGI Symbol;Acc:MGI:1346342]	protein_coding	chr3	144709578-144738537
ENSMUSG00000055976.7	1.67	0	0	1.5	0	0	Cldn23	71908	claudin 23 [Source:MGI Symbol;Acc:MGI:1919158]	protein_coding	chr8	36291866-36293713
ENSMUSG00000034871.3	1.67	0	NA	0.46	0.03	0.07	Fam151a	230579	family with sequence simliarity 151, member A [Source:MGI Symbol;Acc:MGI:2657115]	protein_coding	chr4	106591086-106605489
ENSMUSG00000019122.9	0.52	0.01	0.05	2.86	0	0	Ccl9	20308	chemokine (C-C motif) ligand 9 [Source:MGI Symbol;Acc:MGI:104533]	protein_coding	chr11	83463745-83469462
ENSMUSG00000024256.8	1.65	0	0	1.82	0	0	Adcyap1	11516	adenylate cyclase activating polypeptide 1 [Source:MGI Symbol;Acc:MGI:105094]	protein_coding	chr17	93506445-93513965
ENSMUSG00000067698.5	1.65	0	NA	2.43	0	0	Gm10220	434689	predicted gene 10220 [Source:MGI Symbol;Acc:MGI:3798181]	protein_coding	chr5	26319762-26326419
ENSMUSG00000052374.17	1.64	0	0	0.05	0.73	0.83	Actn2	11472	actinin alpha 2 [Source:MGI Symbol;Acc:MGI:109192]	protein_coding	chr13	12284312-12355641
ENSMUSG00000023905.16	1.64	0	0	1.86	0	0	Tnfrsf12a	27279	tumor necrosis factor receptor superfamily, member 12a [Source:MGI Symbol;Acc:MGI:1351484]	protein_coding	chr17	23894419-23896442
ENSMUSG00000057230.15	-0.34	0.01	0.05	-0.7	0	0	Aak1	269774	AP2 associated kinase 1 [Source:MGI Symbol;Acc:MGI:1098687]	protein_coding	chr6	86826499-86980205
ENSMUSG00000024883.9	1.63	0	0	1.16	0	0	Rin1	225870	Ras and Rab interactor 1 [Source:MGI Symbol;Acc:MGI:2385695]	protein_coding	chr19	5100509-5107099
ENSMUSG00000014599.11	1.63	0	0	1.43	0	0	Csf1	12977	colony stimulating factor 1 (macrophage) [Source:MGI Symbol;Acc:MGI:1339753]	protein_coding	chr3	107648364-107667785
ENSMUSG00000049314.12	1.63	0	NA	0.89	0.01	0.03	Fbxw13	211305	F-box and WD-40 domain protein 13 [Source:MGI Symbol;Acc:MGI:3505590]	protein_coding	chr9	109008295-109025043
ENSMUSG00000041255.3	1.63	0	0	3.37	0	0	Tmco5b	75275	transmembrane and coiled-coil domains 5B [Source:MGI Symbol;Acc:MGI:1922525]	protein_coding	chr2	113116077-113127535
ENSMUSG00000020427.12	1.62	0	0	1.81	0	0	Igfbp3	16009	insulin-like growth factor binding protein 3 [Source:MGI Symbol;Acc:MGI:96438]	protein_coding	chr11	7156086-7163923
ENSMUSG00000024331.12	1.61	0	0	1.09	0	0	Dsc2	13506	desmocollin 2 [Source:MGI Symbol;Acc:MGI:103221]	protein_coding	chr18	20163690-20192611
ENSMUSG00000058153.16	1.6	0	0	0.94	0	0	Sez6l	56747	seizure related 6 homolog like [Source:MGI Symbol;Acc:MGI:1935121]	protein_coding	chr5	112567017-112725051
ENSMUSG00000028226.16	1.6	0	0	1.33	0	0	Mmp16	17389	matrix metallopeptidase 16 [Source:MGI Symbol;Acc:MGI:1276107]	protein_coding	chr4	17852893-18119145
ENSMUSG00000118626.2	1.6	0	0	2.45	0	0	Gm53040	NA	predicted gene, 53040 [Source:MGI Symbol;Acc:MGI:6388933]	processed_pseudogene	chr8	88836414-88837600
ENSMUSG00000024737.3	1.59	0	0	1.58	0	0	Slc15a3	65221	solute carrier family 15, member 3 [Source:MGI Symbol;Acc:MGI:1929691]	protein_coding	chr19	10817091-10836726
ENSMUSG00000024659.16	1.59	0	0	1.81	0	0	Anxa1	16952	annexin A1 [Source:MGI Symbol;Acc:MGI:96819]	protein_coding	chr19	20350792-20368308
ENSMUSG00000043091.10	1.58	0	0	1.24	0	0	Tuba1c	22146	tubulin, alpha 1C [Source:MGI Symbol;Acc:MGI:1095409]	protein_coding	chr15	98927772-98935991
ENSMUSG00000024521.9	1.58	0	0	1.42	0	0	Pmaip1	58801	phorbol-12-myristate-13-acetate-induced protein 1 [Source:MGI Symbol;Acc:MGI:1930146]	protein_coding	chr18	66591604-66598636
ENSMUSG00000031073.7	1.58	0	0	2.83	0	0	Fgf15	14170	fibroblast growth factor 15 [Source:MGI Symbol;Acc:MGI:1096383]	protein_coding	chr7	144450268-144454690
ENSMUSG00000118866.1	1.57	0	0	0.04	0.78	0.87	Metazoa_SRP	103948	Metazoan signal recognition particle RNA [Source:RFAM;Acc:RF00017]	misc_RNA	chr12	69206069-69206368
ENSMUSG00000118633.2	1.56	0	0	2.46	0	0	Gm21104	65958	predicted gene, 21104 [Source:MGI Symbol;Acc:MGI:5434459]	transcribed_unprocessed_pseudogene	chr4	42070757-42072779
ENSMUSG00000069793.13	1.56	0	0	1.42	0	0	Slfn9	237886	schlafen 9 [Source:MGI Symbol;Acc:MGI:2445121]	protein_coding	chr11	82869216-82882656
ENSMUSG00000026064.17	1.56	0	0	1.22	0	0	Ptp4a1	19243	protein tyrosine phosphatase 4a1 [Source:MGI Symbol;Acc:MGI:1277096]	protein_coding	chr1	30979383-30988390
ENSMUSG00000111110.2	1.55	0	0	2.98	0	0	Gm36855	NA	predicted gene, 36855 [Source:MGI Symbol;Acc:MGI:5596014]	lncRNA	chr9	43417848-43432301
ENSMUSG00000053469.15	1.55	0	NA	1.02	0.01	0.02	Tg	21819	thyroglobulin [Source:MGI Symbol;Acc:MGI:98733]	protein_coding	chr15	66542602-66722570
ENSMUSG00000050621.8	1.54	0	0.01	0.11	0.38	0.55	Rps27rt	100043813	ribosomal protein S27, retrogene [Source:MGI Symbol;Acc:MGI:3704345]	protein_coding	chr9	114811434-114811807
ENSMUSG00000099839.2	1.54	0	0	1.45	0	0	Gm29374	NA	predicted gene 29374 [Source:MGI Symbol;Acc:MGI:5580080]	lncRNA	chr1	87070596-87074705
ENSMUSG00000044734.17	1.53	0	0	1.8	0	0	Serpinb1a	66222	serine (or cysteine) peptidase inhibitor, clade B, member 1a [Source:MGI Symbol;Acc:MGI:1913472]	protein_coding	chr13	33026075-33035168
ENSMUSG00000103280.2	1.53	0	0	1.45	0	0	Gm37277	NA	predicted gene, 37277 [Source:MGI Symbol;Acc:MGI:5610505]	TEC	chr1	4975974-4977084
ENSMUSG00000050335.18	1.53	0	0	1.36	0	0	Lgals3	16854	lectin, galactose binding, soluble 3 [Source:MGI Symbol;Acc:MGI:96778]	protein_coding	chr14	47605208-47623617
ENSMUSG00000035930.10	1.53	0	NA	1.37	0	0.01	Chst4	26887	carbohydrate sulfotransferase 4 [Source:MGI Symbol;Acc:MGI:1349479]	protein_coding	chr8	110755785-110766372
ENSMUSG00000020592.15	1.52	0	0	0.85	0	0	Sdc1	20969	syndecan 1 [Source:MGI Symbol;Acc:MGI:1349162]	protein_coding	chr12	8821323-8843715
ENSMUSG00000020953.18	1.52	0	0	0.22	0.17	0.31	Coch	12810	cochlin [Source:MGI Symbol;Acc:MGI:1278313]	protein_coding	chr12	51640124-51652554
ENSMUSG00000054855.14	1.5	0	0	1.66	0	0	Rnd1	223881	Rho family GTPase 1 [Source:MGI Symbol;Acc:MGI:2444878]	protein_coding	chr15	98561302-98575342
ENSMUSG00000029552.20	1.5	0	0	1.38	0	0	Tes	21753	testin LIM domain protein [Source:MGI Symbol;Acc:MGI:105081]	protein_coding	chr6	17065148-17105827
ENSMUSG00000025375.16	-0.27	0	0.03	0.04	0.75	0.85	Aatk	11302	apoptosis-associated tyrosine kinase [Source:MGI Symbol;Acc:MGI:1197518]	protein_coding	chr11	119898139-119937993
ENSMUSG00000019866.16	1.49	0	0	0.86	0	0	Crybg1	11630	crystallin beta-gamma domain containing 1 [Source:MGI Symbol;Acc:MGI:109544]	protein_coding	chr10	43826632-44024849
ENSMUSG00000035020.12	1.49	0	NA	1.92	0	0	Epgn	71920	epithelial mitogen [Source:MGI Symbol;Acc:MGI:1919170]	protein_coding	chr5	91175323-91183074
ENSMUSG00000058354.8	1.48	0	0	2.31	0	0	Krt6a	16687	keratin 6A [Source:MGI Symbol;Acc:MGI:1100845]	protein_coding	chr15	101598345-101602742
ENSMUSG00000069873.5	1.48	0	0	0.73	0.01	0.03	4930438A08Rik	73988	RIKEN cDNA 4930438A08 gene [Source:MGI Symbol;Acc:MGI:1921238]	protein_coding	chr11	58165625-58185115
ENSMUSG00000020932.15	1.47	0	0	2.73	0	0	Gfap	14580	glial fibrillary acidic protein [Source:MGI Symbol;Acc:MGI:95697]	protein_coding	chr11	102778162-102791738
ENSMUSG00000106350.3	1.46	0	0	1.13	0	0	Kif19b	101055939	kinesin family member 19B [Source:MGI Symbol;Acc:MGI:3646257]	protein_coding	chr5	140431400-140480826
ENSMUSG00000032515.9	1.46	0	0	1.03	0	0	Csrnp1	215418	cysteine-serine-rich nuclear protein 1 [Source:MGI Symbol;Acc:MGI:2387989]	protein_coding	chr9	119800229-119813724
ENSMUSG00000117628.2	1.45	0	0	1.04	0	0	Gm50012	NA	predicted gene, 50012 [Source:MGI Symbol;Acc:MGI:6275301]	lncRNA	chr17	87277800-87282716
ENSMUSG00000068999.14	1.44	0	0	1.99	0	0	Vmn2r5	667060	vomeronasal 2, receptor 5 [Source:MGI Symbol;Acc:MGI:3649074]	protein_coding	chr3	64396030-64417263
ENSMUSG00000095493.3	1.44	0	0	1.85	0	0	A630023A22Rik	105518	RIKEN cDNA A630023A22 gene [Source:MGI Symbol;Acc:MGI:2145657]	protein_coding	chr14	33773083-33824711
ENSMUSG00000032495.9	1.43	0	0	1.07	0	0	Lrrc2	74249	leucine rich repeat containing 2 [Source:MGI Symbol;Acc:MGI:1921499]	protein_coding	chr9	110780613-110813134
ENSMUSG00000039364.14	1.43	0	0	1.84	0	0	Sectm1b	58210	secreted and transmembrane 1B [Source:MGI Symbol;Acc:MGI:1929083]	protein_coding	chr11	120944284-120954395
ENSMUSG00000050164.12	1.42	0	0	1.48	0	0	Mchr1	207911	melanin-concentrating hormone receptor 1 [Source:MGI Symbol;Acc:MGI:2180756]	protein_coding	chr15	81119700-81123165
ENSMUSG00000038132.7	1.42	0	NA	-0.07	0.53	0.68	Rbm24	666794	RNA binding motif protein 24 [Source:MGI Symbol;Acc:MGI:3610364]	protein_coding	chr13	46571910-46584571
ENSMUSG00000039328.12	1.41	0	0	1.4	0	0	Rnf122	68867	ring finger protein 122 [Source:MGI Symbol;Acc:MGI:1916117]	protein_coding	chr8	31601848-31621510
ENSMUSG00000025650.14	1.41	0	0	0.77	0	0	Col7a1	12836	collagen, type VII, alpha 1 [Source:MGI Symbol;Acc:MGI:88462]	protein_coding	chr9	108782654-108813943
ENSMUSG00000026616.17	1.41	0	0	0.01	0.97	0.98	Cr2	12902	complement receptor 2 [Source:MGI Symbol;Acc:MGI:88489]	protein_coding	chr1	194819119-194859024
ENSMUSG00000051054.5	1.4	0	0.01	0.93	0.01	0.03	1700014D04Rik	102638268	RIKEN cDNA 1700014D04 gene [Source:MGI Symbol;Acc:MGI:1921474]	protein_coding	chr13	59888656-59894566
ENSMUSG00000024691.14	1.39	0	0	1.76	0	0	Fam111a	107373	family with sequence similarity 111, member A [Source:MGI Symbol;Acc:MGI:1915508]	protein_coding	chr19	12523104-12567132
ENSMUSG00000027997.10	1.39	0	0	1.75	0	0	Casp6	12368	caspase 6 [Source:MGI Symbol;Acc:MGI:1312921]	protein_coding	chr3	129695074-129707752
ENSMUSG00000097828.3	1.38	0	0	1.5	0	0	6430562O15Rik	NA	RIKEN cDNA 6430562O15 gene [Source:MGI Symbol;Acc:MGI:2444982]	lncRNA	chr13	99533432-99549384
ENSMUSG00000044453.6	1.38	0	0	0.64	0.01	0.04	Ffar1	233081	free fatty acid receptor 1 [Source:MGI Symbol;Acc:MGI:2684079]	protein_coding	chr7	30556815-30560989
ENSMUSG00000095296.8	1.37	0	0.02	1.42	0	0.01	Gm8906	NA	predicted gene 8906 [Source:MGI Symbol;Acc:MGI:3779820]	protein_coding	chr5	11552652-11557384
ENSMUSG00000037568.13	1.36	0	0	1.15	0	0	Vash2	226841	vasohibin 2 [Source:MGI Symbol;Acc:MGI:2444826]	protein_coding	chr1	190679843-190711493
ENSMUSG00000056749.8	1.36	0	0	1.73	0	0	Nfil3	18030	nuclear factor, interleukin 3, regulated [Source:MGI Symbol;Acc:MGI:109495]	protein_coding	chr13	53121245-53135109
ENSMUSG00000002459.18	1.35	0	0	1.33	0	0	Rgs20	58175	regulator of G-protein signaling 20 [Source:MGI Symbol;Acc:MGI:1929866]	protein_coding	chr1	4979799-5140508
ENSMUSG00000024066.10	1.35	0	0	0.9	0	0	Xdh	22436	xanthine dehydrogenase [Source:MGI Symbol;Acc:MGI:98973]	protein_coding	chr17	74190890-74257191
ENSMUSG00000101797.2	1.34	0	0	1.5	0	0	Gm29266	NA	predicted gene 29266 [Source:MGI Symbol;Acc:MGI:5579972]	lncRNA	chr14	60722657-60836480
ENSMUSG00000078532.10	1.33	0	0	0.89	0	0	Nkain1	67149	Na+/K+ transporting ATPase interacting 1 [Source:MGI Symbol;Acc:MGI:1914399]	protein_coding	chr4	130297197-130339644
ENSMUSG00000002897.6	1.33	0	0	0.99	0	0	Il17ra	16172	interleukin 17 receptor A [Source:MGI Symbol;Acc:MGI:107399]	protein_coding	chr6	120440208-120464520
ENSMUSG00000101581.7	1.32	0	0	1.28	0	0	C430002N11Rik	319707	RIKEN cDNA C430002N11 gene [Source:MGI Symbol;Acc:MGI:2442576]	lncRNA	chr9	96647615-96664530
ENSMUSG00000100486.8	1.32	0	NA	0.99	0.01	0.03	Gm4131	100042960	predicted gene 4131 [Source:MGI Symbol;Acc:MGI:3782307]	protein_coding	chr14	62700863-62804370
ENSMUSG00000038943.17	1.32	0	0	1.33	0	0	Prc1	233406	protein regulator of cytokinesis 1 [Source:MGI Symbol;Acc:MGI:1858961]	protein_coding	chr7	79944198-79966007
ENSMUSG00000017002.15	1.32	0	0	0.77	0	0.01	Slpi	20568	secretory leukocyte peptidase inhibitor [Source:MGI Symbol;Acc:MGI:109297]	protein_coding	chr2	164195990-164231015
ENSMUSG00000029378.6	1.3	0	0	1.88	0	0	Areg	11839	amphiregulin [Source:MGI Symbol;Acc:MGI:88068]	protein_coding	chr5	91287458-91296291
ENSMUSG00000021453.3	1.28	0	0	1.25	0	0	Gadd45g	23882	growth arrest and DNA-damage-inducible 45 gamma [Source:MGI Symbol;Acc:MGI:1346325]	protein_coding	chr13	52000714-52002504
ENSMUSG00000051758.7	1.27	0	NA	0.52	0.01	0.04	4930544M13Rik	75161	RIKEN cDNA 4930544M13 gene [Source:MGI Symbol;Acc:MGI:1922411]	lncRNA	chr13	114743773-114834358
ENSMUSG00000028494.13	1.27	0	0	1.27	0	0	Plin2	11520	perilipin 2 [Source:MGI Symbol;Acc:MGI:87920]	protein_coding	chr4	86566623-86588297
ENSMUSG00000027907.5	1.26	0	0	1.22	0	0	S100a11	20195	S100 calcium binding protein A11 [Source:MGI Symbol;Acc:MGI:1338798]	protein_coding	chr3	93427795-93433594
ENSMUSG00000059645.7	1.25	0	0	0.95	0	0	Gm7361	664837	predicted gene 7361 [Source:MGI Symbol;Acc:MGI:3805965]	protein_coding	chr5	26462689-26469306
ENSMUSG00000050761.5	1.24	0	0	0.73	0	0	Gp1bb	14724	glycoprotein Ib, beta polypeptide [Source:MGI Symbol;Acc:MGI:107852]	protein_coding	chr16	18439067-18441153
ENSMUSG00000029641.9	1.24	0	0	1.9	0	0	Rasl11a	68895	RAS-like, family 11, member A [Source:MGI Symbol;Acc:MGI:1916145]	protein_coding	chr5	146781881-146784536
ENSMUSG00000024376.8	1.24	0	0	0.83	0	0	Epb41l4a	13824	erythrocyte membrane protein band 4.1 like 4a [Source:MGI Symbol;Acc:MGI:103007]	protein_coding	chr18	33929380-34140019
ENSMUSG00000063889.17	1.24	0	0	1.6	0	0	Crem	12916	cAMP responsive element modulator [Source:MGI Symbol;Acc:MGI:88495]	protein_coding	chr18	3266048-3337748
ENSMUSG00000027560.5	1.23	0	0	0.96	0	0	Dok5	76829	docking protein 5 [Source:MGI Symbol;Acc:MGI:1924079]	protein_coding	chr2	170573727-170721689
ENSMUSG00000002233.14	1.22	0	0	1.1	0	0	Rhoc	11853	ras homolog family member C [Source:MGI Symbol;Acc:MGI:106028]	protein_coding	chr3	104695691-104701775
ENSMUSG00000028713.18	1.22	0	0	1.45	0	0	Cyp4b1	13120	cytochrome P450, family 4, subfamily b, polypeptide 1 [Source:MGI Symbol;Acc:MGI:103225]	protein_coding	chr4	115481922-115504920
ENSMUSG00000025348.10	1.21	0	0	1	0	0	Itga7	16404	integrin alpha 7 [Source:MGI Symbol;Acc:MGI:102700]	protein_coding	chr10	128769687-128794151
ENSMUSG00000044364.6	1.21	0	0	1.07	0	0	Tmem74b	108832	transmembrane protein 74B [Source:MGI Symbol;Acc:MGI:1918629]	protein_coding	chr2	151543928-151554077
ENSMUSG00000048703.10	1.2	0	0	2.02	0	0	Speer4b	73526	spermatogenesis associated glutamate (E)-rich protein 4B [Source:MGI Symbol;Acc:MGI:1920776]	protein_coding	chr5	27700637-27706436
ENSMUSG00000024143.16	1.2	0	0	1.05	0	0	Rhoq	104215	ras homolog family member Q [Source:MGI Symbol;Acc:MGI:1931553]	protein_coding	chr17	87270510-87307497
ENSMUSG00000020205.9	1.2	0	0	1.28	0	0	Phlda1	21664	pleckstrin homology like domain, family A, member 1 [Source:MGI Symbol;Acc:MGI:1096880]	protein_coding	chr10	111342147-111344506
ENSMUSG00000068699.13	1.19	0	0	0.42	0	0.01	Flnc	68794	filamin C, gamma [Source:MGI Symbol;Acc:MGI:95557]	protein_coding	chr6	29433255-29461882
ENSMUSG00000044667.13	1.19	0	0	0.61	0	0	Plppr4	229791	phospholipid phosphatase related 4 [Source:MGI Symbol;Acc:MGI:106530]	protein_coding	chr3	117112788-117154525
ENSMUSG00000006221.8	1.18	0	0.01	-0.03	0.82	0.89	Hspb7	29818	heat shock protein family, member 7 (cardiovascular) [Source:MGI Symbol;Acc:MGI:1352494]	protein_coding	chr4	141148090-141152622
ENSMUSG00000093846.2	1.18	0	0	0.44	0.01	0.02	Gm4425	100043416	predicted gene 4425 [Source:MGI Symbol;Acc:MGI:3809660]	lncRNA	chr12	22165757-22206647
ENSMUSG00000026842.17	-0.02	0.78	0.88	-0.13	0.04	0.1	Abl1	11350	c-abl oncogene 1, non-receptor tyrosine kinase [Source:MGI Symbol;Acc:MGI:87859]	protein_coding	chr2	31578388-31694239
ENSMUSG00000035498.11	1.18	0	0.01	0.78	0.01	0.03	Cdcp1	109332	CUB domain containing protein 1 [Source:MGI Symbol;Acc:MGI:2442010]	protein_coding	chr9	122999889-123045103
ENSMUSG00000029762.7	1.17	0	0	1.17	0	0	Akr1b8	14187	aldo-keto reductase family 1, member B8 [Source:MGI Symbol;Acc:MGI:107673]	protein_coding	chr6	34331054-34345398
ENSMUSG00000079487.12	-0.26	0	0.02	-0.14	0.12	0.24	Med12	59024	mediator complex subunit 12 [Source:MGI Symbol;Acc:MGI:1926212]	protein_coding	chrX	100317636-100341071
ENSMUSG00000028718.17	1.17	0	0	0.34	0.05	0.12	Stil	20460	Scl/Tal1 interrupting locus [Source:MGI Symbol;Acc:MGI:107477]	protein_coding	chr4	114857356-114900393
ENSMUSG00000032517.17	1.17	0	0.01	0.3	0.09	0.19	Mobp	17433	myelin-associated oligodendrocytic basic protein [Source:MGI Symbol;Acc:MGI:108511]	protein_coding	chr9	119978773-120010550
ENSMUSG00000074480.5	1.17	0	0	0.69	0	0	Mex3a	72640	mex3 RNA binding family member A [Source:MGI Symbol;Acc:MGI:1919890]	protein_coding	chr3	88439702-88448703
ENSMUSG00000090693.5	1.17	0	NA	0.25	0.14	0.26	Trim43a	547109	tripartite motif-containing 43A [Source:MGI Symbol;Acc:MGI:3645218]	protein_coding	chr9	88462944-88470872
ENSMUSG00000078817.5	1.16	0	0	0.91	0	0	Nlrp12	378425	NLR family, pyrin domain containing 12 [Source:MGI Symbol;Acc:MGI:2676630]	protein_coding	chr7	3267458-3298370
ENSMUSG00000044017.17	1.16	0	0	0.34	0.01	0.04	Adgrd1	243277	adhesion G protein-coupled receptor D1 [Source:MGI Symbol;Acc:MGI:3041203]	protein_coding	chr5	129173814-129281663
ENSMUSG00000037577.14	1.16	0	0	0.75	0.01	0.02	Ephx3	71932	epoxide hydrolase 3 [Source:MGI Symbol;Acc:MGI:1919182]	protein_coding	chr17	32402744-32408523
ENSMUSG00000015243.5	1.15	0	0	0.68	0	0	Abca1	11303	ATP-binding cassette, sub-family A (ABC1), member 1 [Source:MGI Symbol;Acc:MGI:99607]	protein_coding	chr4	53030787-53159895
ENSMUSG00000050370.6	1.15	0	0	0.42	0.03	0.09	Ch25h	12642	cholesterol 25-hydroxylase [Source:MGI Symbol;Acc:MGI:1333869]	protein_coding	chr19	34451178-34452564
ENSMUSG00000027377.3	1.15	0	0	1.17	0	0	Mall	228576	mal, T cell differentiation protein-like [Source:MGI Symbol;Acc:MGI:2385152]	protein_coding	chr2	127546306-127571852
ENSMUSG00000021871.20	1.15	0	0	0.92	0	0	Gm49342	NA	predicted gene, 49342 [Source:MGI Symbol;Acc:MGI:6121535]	protein_coding	chr14	51181974-51200593
ENSMUSG00000030223.15	1.15	0	0	0.46	0	0	Ptpro	19277	protein tyrosine phosphatase, receptor type, O [Source:MGI Symbol;Acc:MGI:1097152]	protein_coding	chr6	137229317-137440231
ENSMUSG00000056270.4	1.14	0.01	NA	0.39	0.02	0.05	Prr9	109314	proline rich 9 [Source:MGI Symbol;Acc:MGI:1925680]	protein_coding	chr3	92029511-92031254
ENSMUSG00000053219.16	1.14	0	0.01	0.76	0.01	0.03	Raet1e	379043	retinoic acid early transcript 1E [Source:MGI Symbol;Acc:MGI:2675273]	protein_coding	chr10	22034468-22250038
ENSMUSG00000085905.2	1.14	0	0	1.95	0	0	Gm14273	102639473	predicted gene 14273 [Source:MGI Symbol;Acc:MGI:3649600]	lncRNA	chr2	172166254-172180583
ENSMUSG00000099879.2	1.14	0	0	1.15	0	0	Gm29123	NA	predicted gene 29123 [Source:MGI Symbol;Acc:MGI:5579829]	lncRNA	chr9	106187143-106213032
ENSMUSG00000025491.15	1.13	0	0	1.43	0	0	Ifitm1	68713	interferon induced transmembrane protein 1 [Source:MGI Symbol;Acc:MGI:1915963]	protein_coding	chr7	140547134-140549738
ENSMUSG00000052942.14	1.12	0	0	0.96	0	0	Glis3	226075	GLIS family zinc finger 3 [Source:MGI Symbol;Acc:MGI:2444289]	protein_coding	chr19	28236251-28657477
ENSMUSG00000046733.8	1.12	0	0	1.1	0	0	Gprc5a	232431	G protein-coupled receptor, family C, group 5, member A [Source:MGI Symbol;Acc:MGI:1891250]	protein_coding	chr6	135042649-135061707
ENSMUSG00000021044.16	-0.11	0.2	0.4	-0.3	0	0.01	Adck1	72113	aarF domain containing kinase 1 [Source:MGI Symbol;Acc:MGI:1919363]	protein_coding	chr12	88327324-88428494
ENSMUSG00000099655.3	1.12	0	0	0.87	0	0	2310034G01Rik	NA	RIKEN cDNA 2310034G01 gene [Source:MGI Symbol;Acc:MGI:1922829]	protein_coding	chr19	46336640-46338741
ENSMUSG00000026880.12	1.12	0	0	0.92	0	0	Stom	13830	stomatin [Source:MGI Symbol;Acc:MGI:95403]	protein_coding	chr2	35203998-35226988
ENSMUSG00000040212.13	1.11	0	0	1.11	0	0	Emp3	13732	epithelial membrane protein 3 [Source:MGI Symbol;Acc:MGI:1098729]	protein_coding	chr7	45567447-45570828
ENSMUSG00000026656.16	1.11	0	0	2.21	0	0	Fcgr2b	14130	Fc receptor, IgG, low affinity IIb [Source:MGI Symbol;Acc:MGI:95499]	protein_coding	chr1	170786186-170804116
ENSMUSG00000029830.16	1.11	0	0.01	0.1	0.48	0.64	Svopl	320590	SV2 related protein homolog (rat)-like [Source:MGI Symbol;Acc:MGI:2444335]	protein_coding	chr6	37960674-38023931
ENSMUSG00000000567.6	1.1	0	0	1.86	0	0	Sox9	20682	SRY (sex determining region Y)-box 9 [Source:MGI Symbol;Acc:MGI:98371]	protein_coding	chr11	112673050-112678586
ENSMUSG00000020125.8	1.1	0	0.03	0.11	0.39	0.56	Elane	50701	elastase, neutrophil expressed [Source:MGI Symbol;Acc:MGI:2679229]	protein_coding	chr10	79722081-79724049
ENSMUSG00000041324.15	1.1	0	0	1.23	0	0	Inhba	16323	inhibin beta-A [Source:MGI Symbol;Acc:MGI:96570]	protein_coding	chr13	16186436-16206206
ENSMUSG00000026247.14	1.08	0	0.02	0.91	0.01	0.02	Ecel1	13599	endothelin converting enzyme-like 1 [Source:MGI Symbol;Acc:MGI:1343461]	protein_coding	chr1	87075377-87084243
ENSMUSG00000017204.5	1.08	0	0.01	0.54	0.02	0.07	Gsdma	57911	gasdermin A [Source:MGI Symbol;Acc:MGI:1889509]	protein_coding	chr11	98555177-98568534
ENSMUSG00000107278.2	1.08	0	NA	0.57	0.02	0.07	Gm42600	NA	predicted gene 42600 [Source:MGI Symbol;Acc:MGI:5662737]	TEC	chr6	85656259-85659846
ENSMUSG00000015652.10	1.06	0	0	1.8	0	0	Steap1	70358	six transmembrane epithelial antigen of the prostate 1 [Source:MGI Symbol;Acc:MGI:1917608]	protein_coding	chr5	5786317-5799326
ENSMUSG00000107021.2	1.06	0	0	0.85	0	0	Gm42853	NA	predicted gene 42853 [Source:MGI Symbol;Acc:MGI:5662990]	TEC	chr5	116594157-116595543
ENSMUSG00000035413.9	1.06	0	0	0.94	0	0	Tmem98	103743	transmembrane protein 98 [Source:MGI Symbol;Acc:MGI:1923457]	protein_coding	chr11	80701001-80712859
ENSMUSG00000040026.9	1.06	0	0.02	1.9	0	0	Saa3	20210	serum amyloid A 3 [Source:MGI Symbol;Acc:MGI:98223]	protein_coding	chr7	46361422-46365124
ENSMUSG00000032502.9	1.06	0	0	0.68	0	0	Stac	20840	src homology three (SH3) and cysteine rich domain [Source:MGI Symbol;Acc:MGI:1201400]	protein_coding	chr9	111390505-111519416
ENSMUSG00000032802.9	1.05	0	0	0.81	0	0	Srxn1	76650	sulfiredoxin 1 homolog (S. cerevisiae) [Source:MGI Symbol;Acc:MGI:104971]	protein_coding	chr2	151947436-151953296
ENSMUSG00000090066.3	1.05	0	0.03	0.12	0.3	0.46	1110002E22Rik	102634333	RIKEN cDNA 1110002E22 gene [Source:MGI Symbol;Acc:MGI:1915066]	protein_coding	chr3	137770813-137787267
ENSMUSG00000044934.14	1.05	0	0	1	0	0	Zfp367	238673	zinc finger protein 367 [Source:MGI Symbol;Acc:MGI:2442266]	protein_coding	chr13	64280832-64301016
ENSMUSG00000024891.7	1.05	0	0	1.03	0	0	Slc29a2	13340	solute carrier family 29 (nucleoside transporters), member 2 [Source:MGI Symbol;Acc:MGI:1345278]	protein_coding	chr19	5073888-5082000
ENSMUSG00000025351.15	1.05	0	0	1.23	0	0	Cd63	12512	CD63 antigen [Source:MGI Symbol;Acc:MGI:99529]	protein_coding	chr10	128736858-128748691
ENSMUSG00000030917.14	1.04	0	0	0.91	0	0	Tmem159	233806	transmembrane protein 159 [Source:MGI Symbol;Acc:MGI:1925752]	protein_coding	chr7	119701576-119720215
ENSMUSG00000004951.11	1.04	0	0	0.86	0	0	Hspb1	15507	heat shock protein 1 [Source:MGI Symbol;Acc:MGI:96240]	protein_coding	chr5	135916773-135918417
ENSMUSG00000030095.11	1.04	0	0	0.83	0	0	Tmem43	74122	transmembrane protein 43 [Source:MGI Symbol;Acc:MGI:1921372]	protein_coding	chr6	91450685-91465445
ENSMUSG00000113642.2	1.03	0	0	0.93	0	0	Gm49329	NA	predicted gene, 49329 [Source:MGI Symbol;Acc:MGI:6121514]	transcribed_unprocessed_pseudogene	chr12	17950735-18115611
ENSMUSG00000039910.11	1.03	0	0	0.95	0	0	Cited2	17684	Cbp/p300-interacting transactivator, with Glu/Asp-rich carboxy-terminal domain, 2 [Source:MGI Symbol;Acc:MGI:1306784]	protein_coding	chr10	17598966-17601422
ENSMUSG00000027800.15	1.03	0	0	1.27	0	0	Tm4sf1	17112	transmembrane 4 superfamily member 1 [Source:MGI Symbol;Acc:MGI:104678]	protein_coding	chr3	57193032-57209409
ENSMUSG00000015316.12	1.03	0	0	1.02	0	0	Slamf1	27218	signaling lymphocytic activation molecule family member 1 [Source:MGI Symbol;Acc:MGI:1351314]	protein_coding	chr1	171594695-171628752
ENSMUSG00000016942.7	1.03	0	0.02	-0.16	0.27	0.43	Tmprss6	71753	transmembrane serine protease 6 [Source:MGI Symbol;Acc:MGI:1919003]	protein_coding	chr15	78323867-78352834
ENSMUSG00000037722.9	1.02	0	0	1.4	0	0	Gnpnat1	54342	glucosamine-phosphate N-acetyltransferase 1 [Source:MGI Symbol;Acc:MGI:1858963]	protein_coding	chr14	45613791-45642370
ENSMUSG00000044594.15	1.02	0	0.02	0.28	0.1	0.2	Serpinb3a	20248	serine (or cysteine) peptidase inhibitor, clade B (ovalbumin), member 3A [Source:MGI Symbol;Acc:MGI:3573933]	protein_coding	chr1	106973317-106980033
ENSMUSG00000055723.7	1.02	0	0	1.35	0	0	Rras2	66922	related RAS viral (r-ras) oncogene 2 [Source:MGI Symbol;Acc:MGI:1914172]	protein_coding	chr7	113646017-113717016
ENSMUSG00000019876.16	1.01	0	0	1.24	0	0	Pkib	18768	protein kinase inhibitor beta, cAMP dependent, testis specific [Source:MGI Symbol;Acc:MGI:101937]	protein_coding	chr10	57508077-57617208
ENSMUSG00000015745.10	1.01	0	0	0.87	0	0	Plekho1	67220	pleckstrin homology domain containing, family O member 1 [Source:MGI Symbol;Acc:MGI:1914470]	protein_coding	chr3	95895741-95903313
ENSMUSG00000033983.15	1.01	0	0	1.01	0	0	Coil	12812	coilin [Source:MGI Symbol;Acc:MGI:104842]	protein_coding	chr11	88861078-88882439
ENSMUSG00000023067.15	1.01	0	0	1	0	0	Cdkn1a	12575	cyclin-dependent kinase inhibitor 1A (P21) [Source:MGI Symbol;Acc:MGI:104556]	protein_coding	chr17	29309950-29319701
ENSMUSG00000011179.9	1.01	0	0	1.24	0	0	Odc1	18263	ornithine decarboxylase, structural 1 [Source:MGI Symbol;Acc:MGI:97402]	protein_coding	chr12	17594795-17601506
ENSMUSG00000090291.4	1.01	0	0	0.98	0	0	Lrrc10b	278795	leucine rich repeat containing 10B [Source:MGI Symbol;Acc:MGI:2685551]	protein_coding	chr19	10432735-10434837
ENSMUSG00000050064.15	1.01	0	0	0.44	0	0.01	Zfp697	242109	zinc finger protein 697 [Source:MGI Symbol;Acc:MGI:2139736]	protein_coding	chr3	98289777-98661128
ENSMUSG00000030523.19	1	0	0.02	0.88	0.01	0.03	Trpm1	17364	transient receptor potential cation channel, subfamily M, member 1 [Source:MGI Symbol;Acc:MGI:1330305]	protein_coding	chr7	63803583-63919523
ENSMUSG00000116815.2	1	0	0	1.48	0	0	Gm49760	NA	predicted gene, 49760 [Source:MGI Symbol;Acc:MGI:6215265]	processed_pseudogene	chr12	18698215-18699999
ENSMUSG00000073805.6	1	0	0	0.5	0.01	0.02	Insyn2a	627214	inhibitory synaptic factor 2A [Source:MGI Symbol;Acc:MGI:3605068]	protein_coding	chr7	134483655-134540159
ENSMUSG00000021260.9	1	0	0	0.33	0.04	0.1	Hhipl1	214305	hedgehog interacting protein-like 1 [Source:MGI Symbol;Acc:MGI:1919265]	protein_coding	chr12	108272529-108297128
ENSMUSG00000086006.3	0.99	0	0.01	0.43	0.04	0.1	Gm13293	100503147	predicted gene 13293 [Source:MGI Symbol;Acc:MGI:3649469]	lncRNA	chr2	11344299-11348922
ENSMUSG00000110120.2	0.99	0	0	1.03	0	0	Gm45251	NA	predicted gene 45251 [Source:MGI Symbol;Acc:MGI:5791087]	TEC	chr8	26621206-26622670
ENSMUSG00000021876.16	0.99	0	0	1.29	0	0	Rnase4	58809	ribonuclease, RNase A family 4 [Source:MGI Symbol;Acc:MGI:1926217]	protein_coding	chr14	51328534-51343608
ENSMUSG00000046731.6	0.98	0	0	1.19	0	0	Kctd11	216858	potassium channel tetramerisation domain containing 11 [Source:MGI Symbol;Acc:MGI:2448712]	protein_coding	chr11	69769087-69772232
ENSMUSG00000038331.16	0.98	0	0.01	1.59	0	0	Satb2	212712	special AT-rich sequence binding protein 2 [Source:MGI Symbol;Acc:MGI:2679336]	protein_coding	chr1	56833140-57017809
ENSMUSG00000028885.9	0.98	0	0.01	1.21	0	0	Smpdl3b	100340	sphingomyelin phosphodiesterase, acid-like 3B [Source:MGI Symbol;Acc:MGI:1916022]	protein_coding	chr4	132460277-132484563
ENSMUSG00000037035.6	0.98	0	0	0.15	0.33	0.5	Inhbb	16324	inhibin beta-B [Source:MGI Symbol;Acc:MGI:96571]	protein_coding	chr1	119343195-119349978
ENSMUSG00000026630.10	0.98	0	0.01	1.35	0	0	Batf3	381319	basic leucine zipper transcription factor, ATF-like 3 [Source:MGI Symbol;Acc:MGI:1925491]	protein_coding	chr1	190830044-190841142
ENSMUSG00000032572.10	0.98	0	0.02	-0.1	0.46	0.62	Col6a4	68553	collagen, type VI, alpha 4 [Source:MGI Symbol;Acc:MGI:1915803]	protein_coding	chr9	105866653-105973982
ENSMUSG00000053475.6	0.98	0	0	1.88	0	0	Tnfaip6	21930	tumor necrosis factor alpha induced protein 6 [Source:MGI Symbol;Acc:MGI:1195266]	protein_coding	chr2	51928021-51946698
ENSMUSG00000084989.4	0.97	0	0.01	0.75	0.01	0.03	Crocc2	381284	ciliary rootlet coiled-coil, rootletin family member 2 [Source:MGI Symbol;Acc:MGI:3045962]	protein_coding	chr1	93096447-93158794
ENSMUSG00000073400.7	0.97	0	0	1.37	0	0	Trim10	19824	tripartite motif-containing 10 [Source:MGI Symbol;Acc:MGI:1338757]	protein_coding	chr17	37180466-37188725
ENSMUSG00000020737.13	0.96	0	0	0.62	0	0	Jpt1	15374	Jupiter microtubule associated homolog 1 [Source:MGI Symbol;Acc:MGI:1096361]	protein_coding	chr11	115388179-115405213
ENSMUSG00000022948.17	0.96	0	0	1.07	0	0	Setd4	224440	SET domain containing 4 [Source:MGI Symbol;Acc:MGI:2136890]	protein_coding	chr16	93380345-93400951
ENSMUSG00000055044.13	0.96	0	0	0.63	0	0	Pdlim1	54132	PDZ and LIM domain 1 (elfin) [Source:MGI Symbol;Acc:MGI:1860611]	protein_coding	chr19	40209617-40260286
ENSMUSG00000073420.11	0.96	0	0	0.64	0	0.02	Btnl5-ps	NA	butyrophilin-like 5, pseudogene [Source:MGI Symbol;Acc:MGI:1932037]	transcribed_unprocessed_pseudogene	chr17	34707044-34716403
ENSMUSG00000029919.6	0.96	0	0	1.45	0	0	Hpgds	54486	hematopoietic prostaglandin D synthase [Source:MGI Symbol;Acc:MGI:1859384]	protein_coding	chr6	65094277-65121892
ENSMUSG00000035274.14	0.95	0	0	0.69	0	0.01	Tpbg	21983	trophoblast glycoprotein [Source:MGI Symbol;Acc:MGI:1341264]	protein_coding	chr9	85724433-85729093
ENSMUSG00000021996.17	0.95	0	0	0.89	0	0	Esd	13885	esterase D/formylglutathione hydrolase [Source:MGI Symbol;Acc:MGI:95421]	protein_coding	chr14	74969737-74988205
ENSMUSG00000021140.10	0.95	0	0	0.73	0	0	Pcnx	54604	pecanex homolog [Source:MGI Symbol;Acc:MGI:1891924]	protein_coding	chr12	81906797-82047698
ENSMUSG00000034009.15	0.95	0	0	0.36	0.03	0.09	Rxfp1	381489	relaxin/insulin-like family peptide receptor 1 [Source:MGI Symbol;Acc:MGI:2682211]	protein_coding	chr3	79548918-79645187
ENSMUSG00000027559.6	0.95	0	0	0.86	0	0	Car3	12350	carbonic anhydrase 3 [Source:MGI Symbol;Acc:MGI:88270]	protein_coding	chr3	14928572-14937583
ENSMUSG00000046947.13	-0.23	0.02	0.08	-0.65	0	0	Adck2	57869	aarF domain containing kinase 2 [Source:MGI Symbol;Acc:MGI:1889336]	protein_coding	chr6	39550807-39565703
ENSMUSG00000106554.2	0.94	0	0	0.29	0.1	0.21	Gm33474	NA	predicted gene, 33474 [Source:MGI Symbol;Acc:MGI:5592633]	lncRNA	chr5	107196702-107203908
ENSMUSG00000037280.13	0.94	0	0	0.72	0	0	Galnt6	207839	polypeptide N-acetylgalactosaminyltransferase 6 [Source:MGI Symbol;Acc:MGI:1891640]	protein_coding	chr15	100589694-100627257
ENSMUSG00000020027.19	0.94	0	0	0.51	0	0	Socs2	216233	suppressor of cytokine signaling 2 [Source:MGI Symbol;Acc:MGI:1201787]	protein_coding	chr10	95221224-95253042
ENSMUSG00000079339.8	0.94	0	0	0.68	0	0	Ifit1bl1	667373	interferon induced protein with tetratricpeptide repeats 1B like 1 [Source:MGI Symbol;Acc:MGI:3650685]	protein_coding	chr19	34570291-34579356
ENSMUSG00000028040.8	0.94	0	0.02	0.41	0.05	0.11	Efna4	13639	ephrin A4 [Source:MGI Symbol;Acc:MGI:106643]	protein_coding	chr3	89240697-89245335
ENSMUSG00000046688.15	0.94	0	0	1.48	0	0	Tifa	211550	TRAF-interacting protein with forkhead-associated domain [Source:MGI Symbol;Acc:MGI:2182965]	protein_coding	chr3	127583454-127625813
ENSMUSG00000038650.16	0.93	0	0	0.85	0	0	Rnh1	107702	ribonuclease/angiogenin inhibitor 1 [Source:MGI Symbol;Acc:MGI:1195456]	protein_coding	chr7	140740239-140752770
ENSMUSG00000035184.16	0.93	0	0	0.35	0.02	0.06	Fam124a	629059	family with sequence similarity 124, member A [Source:MGI Symbol;Acc:MGI:3645930]	protein_coding	chr14	62793186-62845935
ENSMUSG00000000078.8	0.92	0	0	1.18	0	0	Klf6	23849	Kruppel-like factor 6 [Source:MGI Symbol;Acc:MGI:1346318]	protein_coding	chr13	5911481-5920393
ENSMUSG00000025279.8	0.92	0	0	0.52	0	0.01	Dnase1l3	13421	deoxyribonuclease 1-like 3 [Source:MGI Symbol;Acc:MGI:1314633]	protein_coding	chr14	14475200-14505240
ENSMUSG00000026208.10	0.92	0	0.02	0.01	0.93	0.96	Des	13346	desmin [Source:MGI Symbol;Acc:MGI:94885]	protein_coding	chr1	75336973-75345223
ENSMUSG00000071347.4	0.92	0	0.01	1.9	0	0	C1qtnf9	239126	C1q and tumor necrosis factor related protein 9 [Source:MGI Symbol;Acc:MGI:3045252]	protein_coding	chr14	61005583-61018318
ENSMUSG00000041046.8	0.92	0	0	0.71	0	0	Ramp3	56089	receptor (calcitonin) activity modifying protein 3 [Source:MGI Symbol;Acc:MGI:1860292]	protein_coding	chr11	6608521-6627475
ENSMUSG00000000278.11	0.91	0	0	1.11	0	0	Scpep1	74617	serine carboxypeptidase 1 [Source:MGI Symbol;Acc:MGI:1921867]	protein_coding	chr11	88814846-88846291
ENSMUSG00000037060.4	0.91	0	0	1.07	0	0	Cavin3	109042	caveolae associated 3 [Source:MGI Symbol;Acc:MGI:1923422]	protein_coding	chr7	105129290-105131507
ENSMUSG00000037447.17	0.91	0	0	1.16	0	0	Arid5a	214855	AT rich interactive domain 5A (MRF1-like) [Source:MGI Symbol;Acc:MGI:2443039]	protein_coding	chr1	36346814-36363110
ENSMUSG00000092203.8	0.91	0	0	0.93	0	0	1110038B12Rik	68763	RIKEN cDNA 1110038B12 gene [Source:MGI Symbol;Acc:MGI:1916013]	lncRNA	chr17	35169214-35171447
ENSMUSG00000037428.15	0.91	0	0	0.97	0	0	Vgf	381677	VGF nerve growth factor inducible [Source:MGI Symbol;Acc:MGI:1343180]	protein_coding	chr5	137055246-137062205
ENSMUSG00000031845.17	0.91	0	0.01	0.46	0.03	0.08	Bco1	63857	beta-carotene oxygenase 1 [Source:MGI Symbol;Acc:MGI:1926923]	protein_coding	chr8	117822593-117860459
ENSMUSG00000022893.15	0.91	0	0	1.04	0	0	Adamts1	11504	a disintegrin-like and metallopeptidase (reprolysin type) with thrombospondin type 1 motif, 1 [Source:MGI Symbol;Acc:MGI:109249]	protein_coding	chr16	85590715-85600001
ENSMUSG00000039197.11	0.09	0.22	0.43	0.23	0.01	0.03	Adk	11534	adenosine kinase [Source:MGI Symbol;Acc:MGI:87930]	protein_coding	chr14	21102642-21498637
ENSMUSG00000109901.3	0.9	0	0	1.04	0	0	Chmp1b	67064	charged multivesicular body protein 1B [Source:MGI Symbol;Acc:MGI:1914314]	protein_coding	chr18	67338437-67340960
ENSMUSG00000107804.2	0.9	0	0.02	0.8	0.01	0.02	Gm44439	NA	predicted gene, 44439 [Source:MGI Symbol;Acc:MGI:5690831]	TEC	chr6	103503213-103506804
ENSMUSG00000008398.17	0.9	0	0	0.35	0	0.01	Elk3	13713	ELK3, member of ETS oncogene family [Source:MGI Symbol;Acc:MGI:101762]	protein_coding	chr10	93083276-93146997
ENSMUSG00000028100.12	0.9	0	0	0.47	0.01	0.02	Nudt17	78373	nudix (nucleoside diphosphate linked moiety X)-type motif 17 [Source:MGI Symbol;Acc:MGI:1925623]	protein_coding	chr3	96613383-96615878
ENSMUSG00000102719.2	0.9	0	0	1.12	0	0	Gm37760	NA	predicted gene, 37760 [Source:MGI Symbol;Acc:MGI:5610988]	TEC	chr1	58836942-58840782
ENSMUSG00000063060.7	0.89	0	0.01	0.21	0.22	0.36	Sox7	20680	SRY (sex determining region Y)-box 7 [Source:MGI Symbol;Acc:MGI:98369]	protein_coding	chr14	64181122-64188181
ENSMUSG00000107690.2	0.89	0	0	1.12	0	0	Gm44044	NA	predicted gene, 44044 [Source:MGI Symbol;Acc:MGI:5690436]	TEC	chr6	100249571-100250659
ENSMUSG00000027536.7	0.89	0	0.03	0.57	0.02	0.07	Chmp4c	66371	charged multivesicular body protein 4C [Source:MGI Symbol;Acc:MGI:1913621]	protein_coding	chr3	10431967-10493916
ENSMUSG00000071362.4	0.88	0	0	0.99	0	0	Gm10330	NA	predicted gene 10330 [Source:MGI Symbol;Acc:MGI:3642221]	processed_pseudogene	chr12	23829279-23830179
ENSMUSG00000028896.14	0.88	0	0	0.87	0	0	Rcc1	100088	regulator of chromosome condensation 1 [Source:MGI Symbol;Acc:MGI:1913989]	protein_coding	chr4	132059230-132080916
ENSMUSG00000021070.7	0.88	0	0	0.9	0	0	Bdkrb2	12062	bradykinin receptor, beta 2 [Source:MGI Symbol;Acc:MGI:102845]	protein_coding	chr12	105529485-105561496
ENSMUSG00000044916.11	0.87	0	0	0.73	0	0	1700029I15Rik	75641	RIKEN cDNA 1700029I15 gene [Source:MGI Symbol;Acc:MGI:1916742]	protein_coding	chr2	92212883-92216053
ENSMUSG00000108414.2	0.87	0	0	1.44	0	0	Snhg1	NA	small nucleolar RNA host gene 1 [Source:MGI Symbol;Acc:MGI:3763743]	lncRNA	chr19	8700839-8703807
ENSMUSG00000040322.11	0.87	0	0	0.89	0	0	Slc25a24	229731	solute carrier family 25 (mitochondrial carrier, phosphate carrier), member 24 [Source:MGI Symbol;Acc:MGI:1917160]	protein_coding	chr3	109030465-109075773
ENSMUSG00000007041.10	0.87	0	0	0.8	0	0	Clic1	114584	chloride intracellular channel 1 [Source:MGI Symbol;Acc:MGI:2148924]	protein_coding	chr17	35268942-35277725
ENSMUSG00000029019.9	0.87	0	0	0.97	0	0	Nppb	18158	natriuretic peptide type B [Source:MGI Symbol;Acc:MGI:97368]	protein_coding	chr4	148070245-148071662
ENSMUSG00000028037.14	0.87	0	0.02	0.62	0.02	0.05	Ifi44	99899	interferon-induced protein 44 [Source:MGI Symbol;Acc:MGI:2443016]	protein_coding	chr3	151436559-151455597
ENSMUSG00000079442.13	0.87	0	0	0.87	0	0	St6galnac4	20448	ST6 (alpha-N-acetyl-neuraminyl-2,3-beta-galactosyl-1,3)-N-acetylgalactosaminide alpha-2,6-sialyltransferase 4 [Source:MGI Symbol;Acc:MGI:1341894]	protein_coding	chr2	32477107-32489710
ENSMUSG00000047261.10	0.87	0	0	0.6	0	0	Gap43	14432	growth associated protein 43 [Source:MGI Symbol;Acc:MGI:95639]	protein_coding	chr16	42068805-42161014
ENSMUSG00000025236.12	0.25	0.01	0.05	0.19	0.06	0.14	Adpgk	72141	ADP-dependent glucokinase [Source:MGI Symbol;Acc:MGI:1919391]	protein_coding	chr9	59198841-59231335
ENSMUSG00000052684.5	0.86	0	0	0.87	0	0	Jun	16476	jun proto-oncogene [Source:MGI Symbol;Acc:MGI:96646]	protein_coding	chr4	94937271-94940459
ENSMUSG00000007946.12	0.86	0.01	0.04	1.11	0.01	0.02	Phox2a	11859	paired-like homeobox 2a [Source:MGI Symbol;Acc:MGI:106633]	protein_coding	chr7	101467520-101471933
ENSMUSG00000021508.12	0.86	0	0.02	1.6	0	0	Cxcl14	57266	chemokine (C-X-C motif) ligand 14 [Source:MGI Symbol;Acc:MGI:1888514]	protein_coding	chr13	56436456-56444364
ENSMUSG00000051182.6	0.86	0	0.02	0.69	0.01	0.04	Olfr655	258817	olfactory receptor 655 [Source:MGI Symbol;Acc:MGI:3030489]	protein_coding	chr7	104244508-104250986
ENSMUSG00000113416.2	0.86	0	0	1.29	0	0	Gm49328	NA	predicted gene, 49328 [Source:MGI Symbol;Acc:MGI:6121513]	unprocessed_pseudogene	chr12	18074068-18077468
ENSMUSG00000113506.2	0.86	0	0	0.93	0	0	Gm49377	NA	predicted gene, 49377 [Source:MGI Symbol;Acc:MGI:6121597]	transcribed_unprocessed_pseudogene	chr12	22634130-22637636
ENSMUSG00000020660.7	0.85	0	0.01	0.7	0.01	0.02	Pomc	18976	pro-opiomelanocortin-alpha [Source:MGI Symbol;Acc:MGI:97742]	protein_coding	chr12	4004951-4010642
ENSMUSG00000052776.11	0.85	0	0	1.09	0	0	Oas1a	246730	2'-5' oligoadenylate synthetase 1A [Source:MGI Symbol;Acc:MGI:2180860]	protein_coding	chr5	121034319-121045584
ENSMUSG00000057531.15	0.85	0	0	0.43	0	0	Dtnbp1	94245	dystrobrevin binding protein 1 [Source:MGI Symbol;Acc:MGI:2137586]	protein_coding	chr13	45075551-45155623
ENSMUSG00000026817.15	-0.11	0.11	0.26	-0.17	0.02	0.06	Ak1	11636	adenylate kinase 1 [Source:MGI Symbol;Acc:MGI:87977]	protein_coding	chr2	32511770-32525070
ENSMUSG00000078612.10	0.85	0	0	0.36	0.02	0.05	Fyb2	242594	FYN binding protein 2 [Source:MGI Symbol;Acc:MGI:2685466]	protein_coding	chr4	104770653-104874060
ENSMUSG00000028792.15	0.22	0	0.02	0.2	0.01	0.04	Ak2	11637	adenylate kinase 2 [Source:MGI Symbol;Acc:MGI:87978]	protein_coding	chr4	128885751-128905322
ENSMUSG00000026836.16	0.84	0	0	0.82	0	0	Acvr1	11477	activin A receptor, type 1 [Source:MGI Symbol;Acc:MGI:87911]	protein_coding	chr2	58278656-58457169
ENSMUSG00000018648.16	0.84	0	0	0.72	0	0	Dusp14	56405	dual specificity phosphatase 14 [Source:MGI Symbol;Acc:MGI:1927168]	protein_coding	chr11	83938867-83960087
ENSMUSG00000037638.6	0.84	0	0	0.64	0	0	Zbtb42	382639	zinc finger and BTB domain containing 42 [Source:MGI Symbol;Acc:MGI:3644133]	protein_coding	chr12	112645262-112649181
ENSMUSG00000107512.2	0.84	0	0.02	-0.09	0.56	0.71	Gm44433	NA	predicted gene, 44433 [Source:MGI Symbol;Acc:MGI:5690825]	TEC	chr6	77405661-77410492
ENSMUSG00000075070.7	0.84	0	0.02	0.59	0.02	0.05	4932412D23Rik	75722	RIKEN cDNA 4932412D23 gene [Source:MGI Symbol;Acc:MGI:1922972]	lncRNA	chr16	42546065-42696125
ENSMUSG00000109032.2	0.84	0	0.02	0.8	0	0.01	Gm7972	666190	predicted gene 7972 [Source:MGI Symbol;Acc:MGI:3647337]	transcribed_unprocessed_pseudogene	chr9	75375898-75393963
ENSMUSG00000031628.10	0.83	0	0	0.55	0	0	Casp3	12367	caspase 3 [Source:MGI Symbol;Acc:MGI:107739]	protein_coding	chr8	47070326-47092724
ENSMUSG00000025089.16	0.83	0	0	0.72	0	0	Gfra1	14585	glial cell line derived neurotrophic factor family receptor alpha 1 [Source:MGI Symbol;Acc:MGI:1100842]	protein_coding	chr19	58224036-58444341
ENSMUSG00000066838.8	0.83	0	0	1.04	0	0	Zfp772	232855	zinc finger protein 772 [Source:MGI Symbol;Acc:MGI:2385265]	protein_coding	chr7	7205116-7212997
ENSMUSG00000031799.11	0.83	0	0	1.03	0	0	Tpm4	326618	tropomyosin 4 [Source:MGI Symbol;Acc:MGI:2449202]	protein_coding	chr8	72884018-72906986
ENSMUSG00000028645.12	0.83	0	0	0.74	0	0	Slc2a1	20525	solute carrier family 2 (facilitated glucose transporter), member 1 [Source:MGI Symbol;Acc:MGI:95755]	protein_coding	chr4	118965908-118995180
ENSMUSG00000026070.16	0.83	0.01	0.03	0.95	0	0.02	Il18r1	16182	interleukin 18 receptor 1 [Source:MGI Symbol;Acc:MGI:105383]	protein_coding	chr1	40504712-40540014
ENSMUSG00000053113.4	0.82	0	0	1.37	0	0	Socs3	12702	suppressor of cytokine signaling 3 [Source:MGI Symbol;Acc:MGI:1201791]	protein_coding	chr11	117856905-117860873
ENSMUSG00000079685.11	0.82	0	0	0.21	0.2	0.34	Ulbp1	77777	UL16 binding protein 1 [Source:MGI Symbol;Acc:MGI:1925027]	protein_coding	chr10	7390362-7423638
ENSMUSG00000035352.4	1.66	0	0	2.44	0	0	Ccl12	20293	chemokine (C-C motif) ligand 12 [Source:MGI Symbol;Acc:MGI:108224]	protein_coding	chr11	81992671-81994226
ENSMUSG00000024782.8	-0.22	0	0.02	0.06	0.48	0.64	Ak3	56248	adenylate kinase 3 [Source:MGI Symbol;Acc:MGI:1860835]	protein_coding	chr19	28998233-29025361
ENSMUSG00000028360.11	0.81	0	0	0.44	0.01	0.04	Slc44a5	242259	solute carrier family 44, member 5 [Source:MGI Symbol;Acc:MGI:3035141]	protein_coding	chr3	153679073-153977359
ENSMUSG00000058589.15	0.81	0	0	0.52	0	0	Anks1b	77531	ankyrin repeat and sterile alpha motif domain containing 1B [Source:MGI Symbol;Acc:MGI:1924781]	protein_coding	chr10	89709371-90809162
ENSMUSG00000001054.10	0.81	0	0	0.68	0	0	Rmnd5b	66089	required for meiotic nuclear division 5 homolog B [Source:MGI Symbol;Acc:MGI:1913339]	protein_coding	chr11	51514498-51526723
ENSMUSG00000028480.15	0.8	0	0	0.88	0	0	Glipr2	384009	GLI pathogenesis-related 2 [Source:MGI Symbol;Acc:MGI:1917770]	protein_coding	chr4	43957401-43979118
ENSMUSG00000060152.15	0.8	0	0	0.56	0	0	Pop5	117109	processing of precursor 5, ribonuclease P/MRP family (S. cerevisiae) [Source:MGI Symbol;Acc:MGI:2151221]	protein_coding	chr5	115373895-115383410
ENSMUSG00000113768.2	0.8	0	0.03	0.28	0.12	0.23	Gm9237	NA	predicted pseudogene 9237 [Source:MGI Symbol;Acc:MGI:3645302]	unprocessed_pseudogene	chr12	18731375-18734266
ENSMUSG00000027495.5	0.8	0	0	1.09	0	0	Fam210b	67017	family with sequence similarity 210, member B [Source:MGI Symbol;Acc:MGI:1914267]	protein_coding	chr2	172187485-172197669
ENSMUSG00000024349.11	0.8	0	0	1.5	0	0	Sting1	72512	stimulator of interferon response cGAMP interactor 1 [Source:MGI Symbol;Acc:MGI:1919762]	protein_coding	chr18	35866732-35873607
ENSMUSG00000001627.13	0.8	0	0	1.44	0	0	Ifrd1	15982	interferon-related developmental regulator 1 [Source:MGI Symbol;Acc:MGI:1316717]	protein_coding	chr12	40251566-40298503
ENSMUSG00000113769.2	0.8	0	0.01	2	0	0	5033406O09Rik	NA	RIKEN cDNA 5033406O09 gene [Source:MGI Symbol;Acc:MGI:1923205]	lncRNA	chr12	111908425-111910918
ENSMUSG00000111228.2	0.8	0	0.01	1.24	0	0	Gm48789	NA	predicted gene, 48789 [Source:MGI Symbol;Acc:MGI:6098489]	processed_pseudogene	chr9	75427656-75427784
ENSMUSG00000031302.17	-0.51	0	0.02	-0.72	0	0	Nlgn3	245537	neuroligin 3 [Source:MGI Symbol;Acc:MGI:2444609]	protein_coding	chrX	100342774-100369569
ENSMUSG00000087006.4	0.8	0	0	0.54	0	0	Gm13889	620695	predicted gene 13889 [Source:MGI Symbol;Acc:MGI:3652053]	protein_coding	chr2	93786155-93787546
ENSMUSG00000059866.14	0.8	0	0	0.9	0	0	Tnip2	231130	TNFAIP3 interacting protein 2 [Source:MGI Symbol;Acc:MGI:2386643]	protein_coding	chr5	34653431-34671335
ENSMUSG00000022768.18	0.8	0	0.01	0.66	0	0.01	Ccdc116	76872	coiled-coil domain containing 116 [Source:MGI Symbol;Acc:MGI:1924122]	protein_coding	chr16	16956928-16965093
ENSMUSG00000094634.9	0.8	0	0.01	0.65	0.01	0.02	Gm3468	NA	predicted gene 3468 [Source:MGI Symbol;Acc:MGI:3781644]	protein_coding	chr14	16361108-16382478
ENSMUSG00000119584.1	0.8	0	0	-0.69	0	0	Rn18s	19791	18S ribosomal RNA [Source:NCBI gene (formerly Entrezgene);Acc:19791]	rRNA	chr17	40157244-40159092
ENSMUSG00000048696.12	0.8	0	0	0.44	0	0	Mex3d	237400	mex3 RNA binding family member D [Source:MGI Symbol;Acc:MGI:2681847]	protein_coding	chr10	80216189-80223493
ENSMUSG00000010660.4	0.8	0	0	0.59	0	0	Plcd1	18799	phospholipase C, delta 1 [Source:MGI Symbol;Acc:MGI:97614]	protein_coding	chr9	118900595-118922570
ENSMUSG00000030413.8	0.79	0	0.02	0.36	0.07	0.15	Pglyrp1	21946	peptidoglycan recognition protein 1 [Source:MGI Symbol;Acc:MGI:1345092]	protein_coding	chr7	18605256-18624384
ENSMUSG00000078453.4	0.79	0	0	0.94	0	0	Abracl	73112	ABRA C-terminal like [Source:MGI Symbol;Acc:MGI:1920362]	protein_coding	chr10	17887008-17899036
ENSMUSG00000030256.12	0.79	0	0	0.89	0	0	Bhlhe41	79362	basic helix-loop-helix family, member e41 [Source:MGI Symbol;Acc:MGI:1930704]	protein_coding	chr6	145803969-145811284
ENSMUSG00000111990.2	0.79	0	0.02	0.25	0.15	0.28	Gm47033	NA	predicted gene, 47033 [Source:MGI Symbol;Acc:MGI:6095730]	lncRNA	chr10	102251744-102253875
ENSMUSG00000022286.17	0.79	0	0.01	0.29	0.11	0.22	Grhl2	252973	grainyhead like transcription factor 2 [Source:MGI Symbol;Acc:MGI:2182543]	protein_coding	chr15	37233280-37363813
ENSMUSG00000028003.7	0.79	0	0	0.8	0	0	Lrat	79235	lecithin-retinol acyltransferase (phosphatidylcholine-retinol-O-acyltransferase) [Source:MGI Symbol;Acc:MGI:1891259]	protein_coding	chr3	82799886-82811280
ENSMUSG00000047797.15	-0.01	0.88	0.94	0.79	0	0	Gjb1	14618	gap junction protein, beta 1 [Source:MGI Symbol;Acc:MGI:95719]	protein_coding	chrX	100419984-100429235
ENSMUSG00000028545.14	0.78	0	0	0.33	0.02	0.07	Bend5	67621	BEN domain containing 5 [Source:MGI Symbol;Acc:MGI:1914871]	protein_coding	chr4	111272203-111317495
ENSMUSG00000032666.17	0.78	0	0	0.58	0	0	1700025G04Rik	69399	RIKEN cDNA 1700025G04 gene [Source:MGI Symbol;Acc:MGI:1916649]	protein_coding	chr1	151728154-151965876
ENSMUSG00000039187.17	0.78	0.01	0.04	0.09	0.51	0.67	Fanci	208836	Fanconi anemia, complementation group I [Source:MGI Symbol;Acc:MGI:2384790]	protein_coding	chr7	79041677-79100012
ENSMUSG00000028970.10	0.78	0	0.01	0.52	0.01	0.04	Abcb1b	18669	ATP-binding cassette, sub-family B (MDR/TAP), member 1B [Source:MGI Symbol;Acc:MGI:97568]	protein_coding	chr5	8848147-8916315
ENSMUSG00000031310.17	0.35	0.01	0.03	0.17	0.17	0.31	Zmym3	56364	zinc finger, MYM-type 3 [Source:MGI Symbol;Acc:MGI:1927231]	protein_coding	chrX	100447990-100464455
ENSMUSG00000114458.2	0.78	0	0	1.01	0	0	Gm47551	NA	predicted gene, 47551 [Source:MGI Symbol;Acc:MGI:6096569]	lncRNA	chr13	98937680-98940244
ENSMUSG00000024190.8	0.78	0	0	0.69	0	0	Dusp1	19252	dual specificity phosphatase 1 [Source:MGI Symbol;Acc:MGI:105120]	protein_coding	chr17	26724564-26781102
ENSMUSG00000117310.3	0.78	0	0	0.76	0	0	Ptp4a1	19243	protein tyrosine phosphatase 4a1 [Source:MGI Symbol;Acc:MGI:1277096]	protein_coding	chr1	30979383-30988851
ENSMUSG00000098202.3	0.78	0	0.02	0.05	0.74	0.84	B830012L14Rik	NA	RIKEN cDNA B830012L14 gene [Source:MGI Symbol;Acc:MGI:2443332]	lncRNA	chr12	109642711-109680989
ENSMUSG00000023341.16	0.78	0	0	0.81	0	0	Mx2	17858	MX dynamin-like GTPase 2 [Source:MGI Symbol;Acc:MGI:97244]	polymorphic_pseudogene	chr16	97336508-97362100
ENSMUSG00000046378.12	0.77	0	0	0.7	0	0	Asphd1	233879	aspartate beta-hydroxylase domain containing 1 [Source:MGI Symbol;Acc:MGI:2685014]	protein_coding	chr7	126544739-126548754
ENSMUSG00000112255.2	0.77	0	0	0.82	0	0	Gm47594	NA	predicted gene, 47594 [Source:MGI Symbol;Acc:MGI:6096642]	TEC	chr10	61406690-61410843
ENSMUSG00000031490.7	0.77	0	0	1.12	0	0	Eif4ebp1	13685	eukaryotic translation initiation factor 4E binding protein 1 [Source:MGI Symbol;Acc:MGI:103267]	protein_coding	chr8	27750357-27766702
ENSMUSG00000069094.13	0.77	0	0	0.71	0	0	Pde7a	18583	phosphodiesterase 7A [Source:MGI Symbol;Acc:MGI:1202402]	protein_coding	chr3	19277272-19365486
ENSMUSG00000043895.7	0.77	0	0	0.92	0	0	S1pr2	14739	sphingosine-1-phosphate receptor 2 [Source:MGI Symbol;Acc:MGI:99569]	protein_coding	chr9	20873657-20888077
ENSMUSG00000020407.14	0.77	0	0	0.97	0	0	Upp1	22271	uridine phosphorylase 1 [Source:MGI Symbol;Acc:MGI:1097668]	protein_coding	chr11	9068103-9086170
ENSMUSG00000040312.15	0.77	0	0	1.16	0	0	Cchcr1	240084	coiled-coil alpha-helical rod protein 1 [Source:MGI Symbol;Acc:MGI:2385321]	protein_coding	chr17	35827997-35841912
ENSMUSG00000031311.18	0.3	0	0	0.33	0	0	Nono	53610	non-POU-domain-containing, octamer binding protein [Source:MGI Symbol;Acc:MGI:1855692]	protein_coding	chrX	100472924-100492197
ENSMUSG00000050022.17	0.77	0	0	0.74	0	0	Amz1	231842	archaelysin family metallopeptidase 1 [Source:MGI Symbol;Acc:MGI:2442258]	protein_coding	chr5	140709882-140747194
ENSMUSG00000032369.14	0.77	0	0	0.93	0	0	Plscr1	22038	phospholipid scramblase 1 [Source:MGI Symbol;Acc:MGI:893575]	protein_coding	chr9	92131803-92154331
ENSMUSG00000087333.2	0.77	0.01	NA	0.24	0.15	0.27	Gm13652	102634853	predicted gene 13652 [Source:MGI Symbol;Acc:MGI:3650033]	lncRNA	chr2	74955215-74968142
ENSMUSG00000057948.13	0.77	0	0	1.07	0	0	Unc13d	70450	unc-13 homolog D [Source:MGI Symbol;Acc:MGI:1917700]	protein_coding	chr11	115952921-115968787
ENSMUSG00000029209.16	0.77	0	0	0.71	0	0	Gnpda2	67980	glucosamine-6-phosphate deaminase 2 [Source:MGI Symbol;Acc:MGI:1915230]	protein_coding	chr5	69730451-69749683
ENSMUSG00000027360.6	0.76	0	0	1.32	0	0	Hdc	15186	histidine decarboxylase [Source:MGI Symbol;Acc:MGI:96062]	protein_coding	chr2	126435587-126461219
ENSMUSG00000025044.17	0.76	0	0.02	1.51	0	0	Msr1	20288	macrophage scavenger receptor 1 [Source:MGI Symbol;Acc:MGI:98257]	protein_coding	chr8	40034726-40095714
ENSMUSG00000040511.15	0.76	0	0	0.7	0	0	Pvr	52118	poliovirus receptor [Source:MGI Symbol;Acc:MGI:107741]	protein_coding	chr7	19637503-19655085
ENSMUSG00000001542.8	0.76	0	0	0.82	0	0	Ell2	192657	elongation factor for RNA polymerase II 2 [Source:MGI Symbol;Acc:MGI:2183438]	protein_coding	chr13	75854876-75920483
ENSMUSG00000030650.19	0.76	0	0	1.05	0	0	Tmc5	74424	transmembrane channel-like gene family 5 [Source:MGI Symbol;Acc:MGI:1921674]	protein_coding	chr7	118196520-118274309
ENSMUSG00000034160.14	-0.15	0.04	0.13	0.05	0.48	0.64	Ogt	108155	O-linked N-acetylglucosamine (GlcNAc) transferase (UDP-N-acetylglucosamine:polypeptide-N-acetylglucosaminyl transferase) [Source:MGI Symbol;Acc:MGI:1339639]	protein_coding	chrX	100683666-100727957
ENSMUSG00000047407.18	0.76	0	0	0.91	0	0	Tgif1	21815	TGFB-induced factor homeobox 1 [Source:MGI Symbol;Acc:MGI:1194497]	protein_coding	chr17	71151200-71160541
ENSMUSG00000103364.2	0.76	0	0.01	0.72	0	0.01	Gm38157	NA	predicted gene, 38157 [Source:MGI Symbol;Acc:MGI:5611385]	TEC	chr1	34071181-34072878
ENSMUSG00000038357.11	0.76	0	0.03	0.41	0.05	0.11	Camp	12796	cathelicidin antimicrobial peptide [Source:MGI Symbol;Acc:MGI:108443]	protein_coding	chr9	109676447-109678685
ENSMUSG00000056708.6	0.76	0	0	0.81	0	0	Ier5	15939	immediate early response 5 [Source:MGI Symbol;Acc:MGI:1337072]	protein_coding	chr1	154972107-154975382
ENSMUSG00000034275.19	0.75	0	0	0.45	0	0	Igsf9b	235086	immunoglobulin superfamily, member 9B [Source:MGI Symbol;Acc:MGI:2685354]	protein_coding	chr9	27210500-27268842
ENSMUSG00000026078.11	0.75	0	0	0.77	0	0	Pdcl3	68833	phosducin-like 3 [Source:MGI Symbol;Acc:MGI:1916083]	protein_coding	chr1	39024689-39036319
ENSMUSG00000025612.6	0.75	0	0	0.78	0	0	Bach1	12013	BTB and CNC homology 1, basic leucine zipper transcription factor 1 [Source:MGI Symbol;Acc:MGI:894680]	protein_coding	chr16	87495833-87530234
ENSMUSG00000037458.16	0.75	0	0	0.72	0	0	Azin1	54375	antizyme inhibitor 1 [Source:MGI Symbol;Acc:MGI:1859169]	protein_coding	chr15	38487671-38519510
ENSMUSG00000008393.10	0.75	0	0	0.51	0	0	Carhsp1	52502	calcium regulated heat stable protein 1 [Source:MGI Symbol;Acc:MGI:1196368]	protein_coding	chr16	8476444-8490019
ENSMUSG00000034205.17	0.75	0	0	0.87	0	0	Loxl2	94352	lysyl oxidase-like 2 [Source:MGI Symbol;Acc:MGI:2137913]	protein_coding	chr14	69846517-69933283
ENSMUSG00000067786.17	0.75	0	0	0.56	0	0.01	Nnat	18111	neuronatin [Source:MGI Symbol;Acc:MGI:104716]	protein_coding	chr2	157401998-157404442
ENSMUSG00000027859.11	0.75	0	0.02	1.26	0	0	Ngf	18049	nerve growth factor [Source:MGI Symbol;Acc:MGI:97321]	protein_coding	chr3	102377235-102428329
ENSMUSG00000027583.14	0.75	0	0	0.64	0	0	Zbtb46	72147	zinc finger and BTB domain containing 46 [Source:MGI Symbol;Acc:MGI:1919397]	protein_coding	chr2	181029555-181101219
ENSMUSG00000107927.2	0.75	0.01	0.04	0.16	0.31	0.47	Gm44090	NA	predicted gene, 44090 [Source:MGI Symbol;Acc:MGI:5690482]	TEC	chr6	86016916-86018749
ENSMUSG00000022346.18	0.75	0	0	0.57	0	0	Myc	17869	myelocytomatosis oncogene [Source:MGI Symbol;Acc:MGI:97250]	protein_coding	chr15	61857240-61862223
ENSMUSG00000029201.15	0.75	0	0	1.18	0	0	Ugdh	22235	UDP-glucose dehydrogenase [Source:MGI Symbol;Acc:MGI:1306785]	protein_coding	chr5	65570564-65593292
ENSMUSG00000024261.7	0.75	0	0	0.76	0	0	Syt4	20983	synaptotagmin IV [Source:MGI Symbol;Acc:MGI:101759]	protein_coding	chr18	31570861-31580459
ENSMUSG00000037705.14	0.75	0	0	0.84	0	0	Tecta	21683	tectorin alpha [Source:MGI Symbol;Acc:MGI:109575]	protein_coding	chr9	42240915-42311225
ENSMUSG00000030854.18	0.74	0	0	0.58	0	0	Ptpn5	19259	protein tyrosine phosphatase, non-receptor type 5 [Source:MGI Symbol;Acc:MGI:97807]	protein_coding	chr7	46727543-46783432
ENSMUSG00000026796.17	0.74	0	0	0.66	0	0	Niban2	227737	niban apoptosis regulator 2 [Source:MGI Symbol;Acc:MGI:2442910]	protein_coding	chr2	32766126-32815266
ENSMUSG00000110866.2	0.74	0	0.01	0.16	0.31	0.48	Gm48362	NA	predicted gene, 48362 [Source:MGI Symbol;Acc:MGI:6097831]	lncRNA	chr9	25766611-25770948
ENSMUSG00000032641.19	0.74	0	0	0.71	0	0	Gpr19	14760	G protein-coupled receptor 19 [Source:MGI Symbol;Acc:MGI:892973]	protein_coding	chr6	134846056-134875541
ENSMUSG00000073197.10	0.74	0	0	0.76	0	0	5730507C01Rik	236366	RIKEN cDNA 5730507C01 gene [Source:MGI Symbol;Acc:MGI:1917882]	protein_coding	chr12	18564511-18585255
ENSMUSG00000028527.19	0.25	0.03	0.1	0.32	0.01	0.04	Ak4	11639	adenylate kinase 4 [Source:MGI Symbol;Acc:MGI:87979]	protein_coding	chr4	101276474-101324192
ENSMUSG00000021565.17	0.74	0	0	0.4	0	0.01	Slc6a19	74338	solute carrier family 6 (neurotransmitter transporter), member 19 [Source:MGI Symbol;Acc:MGI:1921588]	protein_coding	chr13	73827864-73852984
ENSMUSG00000058057.6	0.74	0	0	0.47	0	0	Mettl7a3	668178	methyltransferase like 7A3 [Source:MGI Symbol;Acc:MGI:3710670]	protein_coding	chr15	100232810-100238256
ENSMUSG00000115338.3	0.74	0	0	1.03	0	0	Pnp	18950	purine-nucleoside phosphorylase [Source:MGI Symbol;Acc:MGI:97365]	protein_coding	chr14	51168539-51202694
ENSMUSG00000097591.2	0.74	0	0.02	0.65	0.01	0.02	A330032B11Rik	319931	RIKEN cDNA A330032B11 gene [Source:MGI Symbol;Acc:MGI:2443002]	lncRNA	chr19	37151243-37173940
ENSMUSG00000023045.14	0.74	0	0	0.48	0	0.01	Soat2	223920	sterol O-acyltransferase 2 [Source:MGI Symbol;Acc:MGI:1332226]	protein_coding	chr15	102058961-102071904
ENSMUSG00000026107.12	0.74	0	0	0.95	0	0	Nabp1	109019	nucleic acid binding protein 1 [Source:MGI Symbol;Acc:MGI:1923258]	protein_coding	chr1	51505021-51517584
ENSMUSG00000058715.12	0.74	0	0.02	1.52	0	0	Fcer1g	14127	Fc receptor, IgE, high affinity I, gamma polypeptide [Source:MGI Symbol;Acc:MGI:95496]	protein_coding	chr1	171057141-171061934
ENSMUSG00000112058.2	0.74	0	0	0.19	0.23	0.38	Gm47593	NA	predicted gene, 47593 [Source:MGI Symbol;Acc:MGI:6096640]	lncRNA	chr10	61332379-61335380
ENSMUSG00000058093.14	0.74	0	0	1.35	0	0	Zfp729b	100416706	zinc finger protein 729b [Source:MGI Symbol;Acc:MGI:2145180]	protein_coding	chr13	67737558-67757826
ENSMUSG00000039058.12	-0.41	0	0	-0.54	0	0	Ak5	229949	adenylate kinase 5 [Source:MGI Symbol;Acc:MGI:2677491]	protein_coding	chr3	152168452-152373997
ENSMUSG00000063919.12	0.73	0	0	0.43	0	0.01	Srrm4	68955	serine/arginine repetitive matrix 4 [Source:MGI Symbol;Acc:MGI:1916205]	protein_coding	chr5	116577334-116729876
ENSMUSG00000028156.13	0.73	0	0	0.67	0	0	Eif4e	13684	eukaryotic translation initiation factor 4E [Source:MGI Symbol;Acc:MGI:95305]	protein_coding	chr3	138231940-138265457
ENSMUSG00000004043.15	0.73	0	0	0.36	0	0.02	Stat5a	20850	signal transducer and activator of transcription 5A [Source:MGI Symbol;Acc:MGI:103036]	protein_coding	chr11	100750177-100775995
ENSMUSG00000050730.18	0.73	0	0	0.54	0	0	Arhgap42	71544	Rho GTPase activating protein 42 [Source:MGI Symbol;Acc:MGI:1918794]	protein_coding	chr9	8994330-9239106
ENSMUSG00000117869.2	0.73	0	0	1.2	0	0	Snhg4	100503380	small nucleolar RNA host gene 4 [Source:MGI Symbol;Acc:MGI:4937091]	lncRNA	chr18	35686424-35691369
ENSMUSG00000024679.11	0.73	0	0.02	1.95	0	0	Ms4a6d	68774	membrane-spanning 4-domains, subfamily A, member 6D [Source:MGI Symbol;Acc:MGI:1916024]	protein_coding	chr19	11563968-11582213
ENSMUSG00000031681.17	0.73	0	0	0.54	0	0	Smad1	17125	SMAD family member 1 [Source:MGI Symbol;Acc:MGI:109452]	protein_coding	chr8	80065024-80126147
ENSMUSG00000041827.16	0.72	0	0	0.86	0	0	Oasl1	231655	2'-5' oligoadenylate synthetase-like 1 [Source:MGI Symbol;Acc:MGI:2180849]	protein_coding	chr5	115061299-115075974
ENSMUSG00000062997.7	0.72	0	0	1.02	0	0	Rpl35	66489	ribosomal protein L35 [Source:MGI Symbol;Acc:MGI:1913739]	protein_coding	chr2	38891592-38895636
ENSMUSG00000038151.14	0.72	0	0.01	1.39	0	0	Prdm1	12142	PR domain containing 1, with ZNF domain [Source:MGI Symbol;Acc:MGI:99655]	protein_coding	chr10	44313173-44404497
ENSMUSG00000079481.12	-0.46	0.01	0.04	-0.32	0.06	0.13	Nhsl2	100042480	NHS-like 2 [Source:MGI Symbol;Acc:MGI:3645090]	protein_coding	chrX	100892991-101135661
ENSMUSG00000026655.16	0.72	0	0	0.43	0	0	Fam107b	66540	family with sequence similarity 107, member B [Source:MGI Symbol;Acc:MGI:1913790]	protein_coding	chr2	3571525-3783179
ENSMUSG00000078941.10	0.13	0.06	0.17	0.28	0	0	Ak6	108143	adenylate kinase 6 [Source:MGI Symbol;Acc:MGI:5510732]	protein_coding	chr13	100787487-100802867
ENSMUSG00000050410.16	0.72	0	0	0.63	0	0	Tcf19	106795	transcription factor 19 [Source:MGI Symbol;Acc:MGI:103180]	protein_coding	chr17	35823631-35827721
ENSMUSG00000036902.12	0.72	0	0	0.47	0	0	Neto2	74513	neuropilin (NRP) and tolloid (TLL)-like 2 [Source:MGI Symbol;Acc:MGI:1921763]	protein_coding	chr8	86363217-86427553
ENSMUSG00000111994.2	0.72	0.01	0.04	0.24	0.15	0.28	A330049N07Rik	327768	RIKEN cDNA A330049N07 gene [Source:MGI Symbol;Acc:MGI:3041175]	lncRNA	chr10	72809135-72922537
ENSMUSG00000038894.8	0.71	0	0	0.41	0.01	0.02	Irs2	384783	insulin receptor substrate 2 [Source:MGI Symbol;Acc:MGI:109334]	protein_coding	chr8	11034681-11058458
ENSMUSG00000027978.10	0.71	0	0	0.77	0	0	Prss12	19142	protease, serine 12 neurotrypsin (motopsin) [Source:MGI Symbol;Acc:MGI:1100881]	protein_coding	chr3	123240562-123300246
ENSMUSG00000104413.2	0.71	0	0	1.22	0	0	Gm37065	NA	predicted gene, 37065 [Source:MGI Symbol;Acc:MGI:5610293]	lncRNA	chr1	171737524-171746923
ENSMUSG00000048490.15	0.71	0	0	0.47	0	0	Nrip1	268903	nuclear receptor interacting protein 1 [Source:MGI Symbol;Acc:MGI:1315213]	protein_coding	chr16	76084288-76170715
ENSMUSG00000027556.16	0.71	0	0.03	1.33	0	0	Car1	12346	carbonic anhydrase 1 [Source:MGI Symbol;Acc:MGI:88268]	protein_coding	chr3	14831276-14873428
ENSMUSG00000055994.16	0.71	0	0	0.67	0	0	Nod2	257632	nucleotide-binding oligomerization domain containing 2 [Source:MGI Symbol;Acc:MGI:2429397]	protein_coding	chr8	89373943-89415102
ENSMUSG00000034595.18	0.71	0	0	0.37	0	0	Ppp1r18	76448	protein phosphatase 1, regulatory subunit 18 [Source:MGI Symbol;Acc:MGI:1923698]	protein_coding	chr17	36176485-36186488
ENSMUSG00000089726.3	0.71	0	0.01	0.91	0	0	Mir17hg	NA	Mir17 host gene (non-protein coding) [Source:MGI Symbol;Acc:MGI:1923207]	lncRNA	chr14	115280311-115284159
ENSMUSG00000032268.14	0.71	0	0	0.5	0	0	Tmprss5	80893	transmembrane protease, serine 5 (spinesin) [Source:MGI Symbol;Acc:MGI:1933407]	protein_coding	chr9	48992560-49028887
ENSMUSG00000073412.7	0.71	0	0.02	0.96	0	0	Lst1	16988	leukocyte specific transcript 1 [Source:MGI Symbol;Acc:MGI:1096324]	protein_coding	chr17	35404071-35407415
ENSMUSG00000029651.17	0.7	0	0	0.5	0	0	Mtus2	77521	microtubule associated tumor suppressor candidate 2 [Source:MGI Symbol;Acc:MGI:1915388]	protein_coding	chr5	147894130-148252875
ENSMUSG00000042638.15	0.7	0.01	0.03	1.12	0	0	Gucy2c	14917	guanylate cyclase 2c [Source:MGI Symbol;Acc:MGI:106903]	protein_coding	chr6	136674282-136758763
ENSMUSG00000027777.16	0.7	0	0	0.8	0	0	Schip1	30953	schwannomin interacting protein 1 [Source:MGI Symbol;Acc:MGI:1353557]	protein_coding	chr3	67972135-68533814
ENSMUSG00000070637.3	0.7	0	0.02	0.34	0.07	0.15	Srarp	277744	steroid receptor associated and regulated protein [Source:MGI Symbol;Acc:MGI:2685540]	protein_coding	chr4	141159983-141163416
ENSMUSG00000024664.6	0.7	0	0	0.61	0	0	Fads3	60527	fatty acid desaturase 3 [Source:MGI Symbol;Acc:MGI:1928740]	protein_coding	chr19	10018933-10037474
ENSMUSG00000021411.17	0.7	0	0	1.03	0	0	Pxdc1	66895	PX domain containing 1 [Source:MGI Symbol;Acc:MGI:1914145]	protein_coding	chr13	34811817-34837469
ENSMUSG00000073234.5	0.7	0	0.01	0.6	0	0.01	Gm8773	667705	predicted gene 8773 [Source:MGI Symbol;Acc:MGI:3646213]	protein_coding	chr5	5623799-5626203
ENSMUSG00000022769.10	0.69	0	0	0.94	0	0	Sdf2l1	64136	stromal cell-derived factor 2-like 1 [Source:MGI Symbol;Acc:MGI:2149842]	protein_coding	chr16	16948002-16950247
ENSMUSG00000034226.8	0.69	0	0	0.43	0	0	Rhov	228543	ras homolog family member V [Source:MGI Symbol;Acc:MGI:2444227]	protein_coding	chr2	119099682-119101753
ENSMUSG00000030748.10	0.69	0	0	0.77	0	0	Il4ra	16190	interleukin 4 receptor, alpha [Source:MGI Symbol;Acc:MGI:105367]	protein_coding	chr7	125151292-125178646
ENSMUSG00000063446.5	0.69	0	0.01	0.21	0.21	0.36	Plppr1	272031	phospholipid phosphatase related 1 [Source:MGI Symbol;Acc:MGI:2445015]	protein_coding	chr4	49059273-49340259
ENSMUSG00000028599.11	0.69	0	0	0.98	0	0	Tnfrsf1b	21938	tumor necrosis factor receptor superfamily, member 1b [Source:MGI Symbol;Acc:MGI:1314883]	protein_coding	chr4	144940033-144973440
ENSMUSG00000078956.4	0.69	0	0.02	0.72	0	0.02	Gm14221	NA	predicted gene 14221 [Source:MGI Symbol;Acc:MGI:3650696]	lncRNA	chr2	160410299-160461891
ENSMUSG00000075602.11	0.69	0	0	0.82	0	0	Ly6a	110454	lymphocyte antigen 6 complex, locus A [Source:MGI Symbol;Acc:MGI:107527]	protein_coding	chr15	74866726-74869880
ENSMUSG00000106944.2	0.69	0	0.01	0.67	0	0.01	Gm43843	NA	predicted gene 43843 [Source:MGI Symbol;Acc:MGI:5663980]	TEC	chr6	18429658-18431244
ENSMUSG00000025608.10	0.69	0	0	0.31	0.01	0.03	Podxl	27205	podocalyxin-like [Source:MGI Symbol;Acc:MGI:1351317]	protein_coding	chr6	31496423-31540916
ENSMUSG00000040118.16	0.69	0	0	0.51	0	0	Cacna2d1	12293	calcium channel, voltage-dependent, alpha2/delta subunit 1 [Source:MGI Symbol;Acc:MGI:88295]	protein_coding	chr5	16139689-16579509
ENSMUSG00000095677.3	0.69	0	0	0.82	0	0	Dynlt1f	100040531	dynein light chain Tctex-type 1F [Source:MGI Symbol;Acc:MGI:3780996]	protein_coding	chr17	6914001-6923299
ENSMUSG00000028145.10	0.69	0	0	0.68	0	0	Them4	75778	thioesterase superfamily member 4 [Source:MGI Symbol;Acc:MGI:1923028]	protein_coding	chr3	94217396-94239847
ENSMUSG00000047649.10	0.68	0	0	0.61	0	0	Cd3eap	70333	CD3E antigen, epsilon polypeptide associated protein [Source:MGI Symbol;Acc:MGI:1917583]	protein_coding	chr7	19089939-19093408
ENSMUSG00000021125.7	0.68	0	0	0.8	0	0	Arg2	11847	arginase type II [Source:MGI Symbol;Acc:MGI:1330806]	protein_coding	chr12	79177551-79203075
ENSMUSG00000054934.11	0.68	0	0	0.37	0	0.01	Kcnmb4	58802	potassium large conductance calcium-activated channel, subfamily M, beta member 4 [Source:MGI Symbol;Acc:MGI:1913272]	protein_coding	chr10	116253766-116309783
ENSMUSG00000056306.7	0.68	0	0	0.2	0.02	0.05	Sertm1	329641	serine rich and transmembrane domain containing 1 [Source:MGI Symbol;Acc:MGI:3607715]	protein_coding	chr3	54804489-54823308
ENSMUSG00000047804.16	-0.08	0.36	0.57	-0.26	0.01	0.03	Akap10	56697	A kinase (PRKA) anchor protein 10 [Source:MGI Symbol;Acc:MGI:1890218]	protein_coding	chr11	61762133-61821078
ENSMUSG00000037580.11	0.68	0	0	0.86	0	0	Gch1	14528	GTP cyclohydrolase 1 [Source:MGI Symbol;Acc:MGI:95675]	protein_coding	chr14	47391352-47426870
ENSMUSG00000028793.16	0.68	0	0	0.51	0	0	Rnf19b	75234	ring finger protein 19B [Source:MGI Symbol;Acc:MGI:1922484]	protein_coding	chr4	128952064-128979679
ENSMUSG00000110442.2	0.68	0.01	0.04	-0.22	0.2	0.34	Gm45804	NA	predicted gene 45804 [Source:MGI Symbol;Acc:MGI:5804919]	TEC	chr8	95000054-95003488
ENSMUSG00000106019.2	0.68	0	0	0.67	0	0	Gm43672	NA	predicted gene 43672 [Source:MGI Symbol;Acc:MGI:5663809]	lncRNA	chr3	22128576-22130306
ENSMUSG00000015852.14	0.68	0	0.01	1.89	0	0	Fcrls	80891	Fc receptor-like S, scavenger receptor [Source:MGI Symbol;Acc:MGI:1933397]	protein_coding	chr3	87158065-87171045
ENSMUSG00000035673.11	0.68	0	0	0.76	0	0	Sbno2	216161	strawberry notch 2 [Source:MGI Symbol;Acc:MGI:2448490]	protein_coding	chr10	79892826-79941405
ENSMUSG00000035671.7	0.68	0	0	0.26	0.05	0.11	Zswim4	212168	zinc finger SWIM-type containing 4 [Source:MGI Symbol;Acc:MGI:2443726]	protein_coding	chr8	84937307-84963684
ENSMUSG00000030681.19	0.67	0	0	0.65	0	0	Mvp	78388	major vault protein [Source:MGI Symbol;Acc:MGI:1925638]	protein_coding	chr7	126586032-126613793
ENSMUSG00000024430.15	0.67	0	0.02	1.06	0	0	Cabyr	71132	calcium-binding tyrosine-(Y)-phosphorylation regulated (fibrousheathin 2) [Source:MGI Symbol;Acc:MGI:1918382]	protein_coding	chr18	12873379-12888317
ENSMUSG00000107300.2	0.67	0	0	0.71	0	0	Gm43279	NA	predicted gene 43279 [Source:MGI Symbol;Acc:MGI:5663416]	TEC	chr5	66846225-66848736
ENSMUSG00000041870.18	0.67	0	0	0.68	0	0	Ankrd13a	68420	ankyrin repeat domain 13a [Source:MGI Symbol;Acc:MGI:1915670]	protein_coding	chr5	114912738-114944261
ENSMUSG00000050989.11	0.67	0	0	0.67	0	0	Selenon	74777	selenoprotein N [Source:MGI Symbol;Acc:MGI:2151208]	protein_coding	chr4	134265203-134279477
ENSMUSG00000048807.3	0.67	0	0	0.45	0	0	Slc35e4	103710	solute carrier family 35, member E4 [Source:MGI Symbol;Acc:MGI:2144150]	protein_coding	chr11	3857021-3864664
ENSMUSG00000018362.15	0.67	0	0	0.82	0	0	Kpna2	16647	karyopherin (importin) alpha 2 [Source:MGI Symbol;Acc:MGI:103561]	protein_coding	chr11	106879455-106890367
ENSMUSG00000025967.17	0.66	0	0	0.6	0	0	Eef1b2	55949	eukaryotic translation elongation factor 1 beta 2 [Source:MGI Symbol;Acc:MGI:1929520]	protein_coding	chr1	63215984-63219645
ENSMUSG00000050721.10	0.66	0	0	0.62	0	0	Plekho2	102595	pleckstrin homology domain containing, family O member 2 [Source:MGI Symbol;Acc:MGI:2143132]	protein_coding	chr9	65459980-65487322
ENSMUSG00000030077.12	0.66	0	0	0.62	0	0	Chl1	12661	cell adhesion molecule L1-like [Source:MGI Symbol;Acc:MGI:1098266]	protein_coding	chr6	103487547-103727172
ENSMUSG00000051977.17	0.66	0	0	0.52	0	0	Prdm9	213389	PR domain containing 9 [Source:MGI Symbol;Acc:MGI:2384854]	protein_coding	chr17	15763341-15784616
ENSMUSG00000046186.9	0.66	0	0	0.39	0	0.01	Cd109	235505	CD109 antigen [Source:MGI Symbol;Acc:MGI:2445221]	protein_coding	chr9	78522828-78623535
ENSMUSG00000048216.14	0.66	0	0	0.69	0	0	Gpr85	64450	G protein-coupled receptor 85 [Source:MGI Symbol;Acc:MGI:1927851]	protein_coding	chr6	13834457-13839941
ENSMUSG00000097425.4	0.66	0.01	0.04	3.55	0	0	Vmn1r181	404289	vomeronasal 1 receptor 181 [Source:MGI Symbol;Acc:MGI:3033489]	protein_coding	chr7	23674040-23687564
ENSMUSG00000024036.17	0.66	0	0	0.44	0	0.01	Slc37a1	224674	solute carrier family 37 (glycerol-3-phosphate transporter), member 1 [Source:MGI Symbol;Acc:MGI:2446181]	protein_coding	chr17	31505766-31569713
ENSMUSG00000113123.3	0.66	0	0	0.59	0	0	Gm40864	NA	predicted gene, 40864 [Source:MGI Symbol;Acc:MGI:5623749]	lncRNA	chr12	22635890-22673346
ENSMUSG00000020423.7	0.66	0	0	0.84	0	0	Btg2	12227	BTG anti-proliferation factor 2 [Source:MGI Symbol;Acc:MGI:108384]	protein_coding	chr1	134002908-134006858
ENSMUSG00000085072.2	0.66	0.01	0.04	0.1	0.52	0.67	Ict1os	NA	immature colon carcinoma transcript 1, opposite strand [Source:MGI Symbol;Acc:MGI:2441927]	lncRNA	chr11	115297412-115299140
ENSMUSG00000032578.8	0.65	0	0	0.55	0	0	Cish	12700	cytokine inducible SH2-containing protein [Source:MGI Symbol;Acc:MGI:103159]	protein_coding	chr9	107173225-107179983
ENSMUSG00000085007.4	0.65	0	0	0.62	0	0	Smim43	100503068	small integral membrane protein 43 [Source:MGI Symbol;Acc:MGI:3650339]	protein_coding	chr3	36569206-36586533
ENSMUSG00000048482.15	0.65	0	0	1.07	0	0	Bdnf	12064	brain derived neurotrophic factor [Source:MGI Symbol;Acc:MGI:88145]	protein_coding	chr2	109505045-109557352
ENSMUSG00000038552.15	0.65	0	0	0.51	0	0	Fndc4	64339	fibronectin type III domain containing 4 [Source:MGI Symbol;Acc:MGI:1917195]	protein_coding	chr5	31449586-31453424
ENSMUSG00000096039.9	0.65	0	0.03	0.22	0.2	0.35	D830030K20Rik	320333	RIKEN cDNA D830030K20 gene [Source:MGI Symbol;Acc:MGI:2443830]	protein_coding	chr14	19235422-19261285
ENSMUSG00000094002.4	0.65	0	0	0.75	0	0	Gm9866	636791	predicted gene 9866 [Source:MGI Symbol;Acc:MGI:3643118]	lncRNA	chr12	27100949-27210632
ENSMUSG00000068566.14	0.65	0	0	0.54	0	0	Myadm	50918	myeloid-associated differentiation marker [Source:MGI Symbol;Acc:MGI:1355332]	protein_coding	chr7	3337605-3348958
ENSMUSG00000028849.18	0.65	0	0	0.47	0	0	Map7d1	245877	MAP7 domain containing 1 [Source:MGI Symbol;Acc:MGI:2384297]	protein_coding	chr4	126125960-126150136
ENSMUSG00000017299.14	0.65	0	0	0.41	0	0	Dnttip1	76233	deoxynucleotidyltransferase, terminal, interacting protein 1 [Source:MGI Symbol;Acc:MGI:1923483]	protein_coding	chr2	164587903-164610527
ENSMUSG00000061950.18	0.65	0	0	0.54	0	0	Ppp4r1	70351	protein phosphatase 4, regulatory subunit 1 [Source:MGI Symbol;Acc:MGI:1917601]	protein_coding	chr17	66089568-66148921
ENSMUSG00000036160.14	0.65	0	0	0.58	0	0	Surf6	20935	surfeit gene 6 [Source:MGI Symbol;Acc:MGI:98447]	protein_coding	chr2	26778640-26792891
ENSMUSG00000026786.15	0.65	0	0.03	0.77	0	0.01	Apbb1ip	54519	amyloid beta (A4) precursor protein-binding, family B, member 1 interacting protein [Source:MGI Symbol;Acc:MGI:1861354]	protein_coding	chr2	22664106-22765665
ENSMUSG00000042804.14	0.64	0	0	0.34	0.01	0.02	Gpr153	100129	G protein-coupled receptor 153 [Source:MGI Symbol;Acc:MGI:1916157]	protein_coding	chr4	152358689-152369794
ENSMUSG00000036781.14	0.64	0	0	0.75	0	0	Rps27l	67941	ribosomal protein S27-like [Source:MGI Symbol;Acc:MGI:1915191]	protein_coding	chr9	66853368-66856798
ENSMUSG00000023277.14	0.64	0	0	0.41	0	0	Twf2	23999	twinfilin actin binding protein 2 [Source:MGI Symbol;Acc:MGI:1346078]	protein_coding	chr9	106080307-106092588
ENSMUSG00000045136.7	0.64	0	0	0.44	0	0	Tubb2b	73710	tubulin, beta 2B class IIB [Source:MGI Symbol;Acc:MGI:1920960]	protein_coding	chr13	34310731-34314449
ENSMUSG00000029321.2	0.64	0	0	1.07	0	0	Slc10a6	75750	solute carrier family 10 (sodium/bile acid cotransporter family), member 6 [Source:MGI Symbol;Acc:MGI:1923000]	protein_coding	chr5	103753577-103777269
ENSMUSG00000109209.2	0.64	0	0	0.38	0.01	0.03	Gm45104	NA	predicted gene 45104 [Source:MGI Symbol;Acc:MGI:5753680]	TEC	chr7	18130441-18134790
ENSMUSG00000097195.11	0.64	0	0	1.07	0	0	Snhg5	NA	small nucleolar RNA host gene 5 [Source:MGI Symbol;Acc:MGI:1919905]	lncRNA	chr9	88377321-88405615
ENSMUSG00000069227.5	0.64	0	0	0.19	0.1	0.21	Gprin1	26913	G protein-regulated inducer of neurite outgrowth 1 [Source:MGI Symbol;Acc:MGI:1349455]	protein_coding	chr13	54884484-54897687
ENSMUSG00000041774.17	0.64	0	0	0.42	0	0	Ydjc	69101	YdjC homolog (bacterial) [Source:MGI Symbol;Acc:MGI:1916351]	protein_coding	chr16	16962485-16978565
ENSMUSG00000044229.10	0.64	0	0	0.29	0	0.01	Nxpe4	244853	neurexophilin and PC-esterase domain family, member 4 [Source:MGI Symbol;Acc:MGI:1924792]	protein_coding	chr9	48073321-48311325
ENSMUSG00000027313.4	0.64	0	0.02	1.04	0	0	Chac1	69065	ChaC, cation transport regulator 1 [Source:MGI Symbol;Acc:MGI:1916315]	protein_coding	chr2	119181710-119184862
ENSMUSG00000034300.18	0.63	0	0	0.81	0	0	Fam53c	66306	family with sequence similarity 53, member C [Source:MGI Symbol;Acc:MGI:1913556]	protein_coding	chr18	34891959-34906813
ENSMUSG00000002797.10	0.63	0	0	0.71	0	0	Ggct	110175	gamma-glutamyl cyclotransferase [Source:MGI Symbol;Acc:MGI:95700]	protein_coding	chr6	54959565-54969935
ENSMUSG00000049191.13	0.16	0.18	0.37	0.49	0.01	0.03	Rtl5	331474	retrotransposon Gag like 5 [Source:MGI Symbol;Acc:MGI:3045324]	protein_coding	chrX	101110150-101114910
ENSMUSG00000039232.13	0.63	0	0	0.87	0	0	Stx11	74732	syntaxin 11 [Source:MGI Symbol;Acc:MGI:1921982]	protein_coding	chr10	12813953-12840042
ENSMUSG00000060445.12	0.63	0.01	0.05	1.68	0	0	Sycp2	320558	synaptonemal complex protein 2 [Source:MGI Symbol;Acc:MGI:1933281]	protein_coding	chr2	177987086-178049478
ENSMUSG00000046450.4	0.63	0.01	0.03	0.67	0.01	0.02	Olfr71	56015	olfactory receptor 71 [Source:MGI Symbol;Acc:MGI:1860080]	protein_coding	chr4	43704562-43710255
ENSMUSG00000022111.10	0.63	0	0	0.58	0	0	Uchl3	50933	ubiquitin carboxyl-terminal esterase L3 (ubiquitin thiolesterase) [Source:MGI Symbol;Acc:MGI:1355274]	protein_coding	chr14	101891403-101933561
ENSMUSG00000036002.13	0.63	0	0	0.41	0	0	Fam214b	230088	family with sequence similarity 214, member B [Source:MGI Symbol;Acc:MGI:2441854]	protein_coding	chr4	43032414-43046220
ENSMUSG00000038774.10	0.63	0	0	0.66	0	0	Ascc3	77987	activating signal cointegrator 1 complex subunit 3 [Source:MGI Symbol;Acc:MGI:1925237]	protein_coding	chr10	50468765-50727581
ENSMUSG00000041959.15	0.63	0	0	0.71	0	0	S100a10	20194	S100 calcium binding protein A10 (calpactin) [Source:MGI Symbol;Acc:MGI:1339468]	protein_coding	chr3	93462387-93471950
ENSMUSG00000022272.18	0.62	0	0	0.35	0.01	0.02	Myo10	17909	myosin X [Source:MGI Symbol;Acc:MGI:107716]	protein_coding	chr15	25622611-25813759
ENSMUSG00000020914.18	0.62	0	0.02	0.39	0.04	0.1	Top2a	21973	topoisomerase (DNA) II alpha [Source:MGI Symbol;Acc:MGI:98790]	protein_coding	chr11	98883769-98915015
ENSMUSG00000006218.5	0.62	0	0.02	0.19	0.25	0.4	Fam131c	277743	family with sequence similarity 131, member C [Source:MGI Symbol;Acc:MGI:2685539]	protein_coding	chr4	141095531-141111486
ENSMUSG00000022016.18	-0.09	0.17	0.36	-0.23	0	0.01	Akap11	219181	A kinase (PRKA) anchor protein 11 [Source:MGI Symbol;Acc:MGI:2684060]	protein_coding	chr14	78729686-78774248
ENSMUSG00000004849.15	0.62	0	0	0.33	0	0	Ap1s1	11769	adaptor protein complex AP-1, sigma 1 [Source:MGI Symbol;Acc:MGI:1098244]	protein_coding	chr5	137063847-137074989
ENSMUSG00000049734.10	0.62	0	0	0.49	0	0	Trex1	22040	three prime repair exonuclease 1 [Source:MGI Symbol;Acc:MGI:1328317]	protein_coding	chr9	108887001-108888802
ENSMUSG00000021057.16	-0.09	0.4	0.61	-0.49	0.01	0.02	Akap5	238276	A kinase (PRKA) anchor protein 5 [Source:MGI Symbol;Acc:MGI:2685104]	protein_coding	chr12	76371665-76380927
ENSMUSG00000022951.17	0.61	0	0	0.71	0	0	Rcan1	54720	regulator of calcineurin 1 [Source:MGI Symbol;Acc:MGI:1890564]	protein_coding	chr16	92188841-92267755
ENSMUSG00000045767.10	0.61	0	0	0.42	0	0	B230219D22Rik	78521	RIKEN cDNA B230219D22 gene [Source:MGI Symbol;Acc:MGI:1925771]	protein_coding	chr13	55840937-55851313
ENSMUSG00000079480.4	0.43	0	0	0.67	0	0	Pin4	69713	protein (peptidyl-prolyl cis/trans isomerase) NIMA-interacting, 4 (parvulin) [Source:MGI Symbol;Acc:MGI:1916963]	protein_coding	chrX	101163053-101171275
ENSMUSG00000027597.16	0.61	0	0	0.58	0	0	Ahcy	269378	S-adenosylhomocysteine hydrolase [Source:MGI Symbol;Acc:MGI:87968]	protein_coding	chr2	154901230-154916417
ENSMUSG00000040543.17	0.61	0	0.01	-0.04	0.77	0.86	Pitpnm3	327958	PITPNM family member 3 [Source:MGI Symbol;Acc:MGI:2685726]	protein_coding	chr11	71938354-72026604
ENSMUSG00000032812.19	0.61	0	0	0.62	0	0	Arap1	69710	ArfGAP with RhoGAP domain, ankyrin repeat and PH domain 1 [Source:MGI Symbol;Acc:MGI:1916960]	protein_coding	chr7	100997274-101061793
ENSMUSG00000024366.9	0.61	0	0	0.41	0	0	Gfra3	14587	glial cell line derived neurotrophic factor family receptor alpha 3 [Source:MGI Symbol;Acc:MGI:1201403]	protein_coding	chr18	34822951-34853440
ENSMUSG00000021400.9	0.61	0	0	0.42	0	0	Wrnip1	78903	Werner helicase interacting protein 1 [Source:MGI Symbol;Acc:MGI:1926153]	protein_coding	chr13	32986021-33006592
ENSMUSG00000017386.11	0.61	0	0	0.4	0.01	0.03	Traf4	22032	TNF receptor associated factor 4 [Source:MGI Symbol;Acc:MGI:1202880]	protein_coding	chr11	78049325-78056415
ENSMUSG00000024087.5	0.61	0	0	0.96	0	0	Cyp1b1	13078	cytochrome P450, family 1, subfamily b, polypeptide 1 [Source:MGI Symbol;Acc:MGI:88590]	protein_coding	chr17	80008966-80022490
ENSMUSG00000059689.16	0.61	0	0	0.39	0	0	Zfp637	232337	zinc finger protein 637 [Source:MGI Symbol;Acc:MGI:2448537]	protein_coding	chr6	117818141-117822917
ENSMUSG00000032807.6	0.61	0.01	0.04	0.23	0.19	0.33	Alox12b	11686	arachidonate 12-lipoxygenase, 12R type [Source:MGI Symbol;Acc:MGI:1274782]	protein_coding	chr11	69047815-69060618
ENSMUSG00000064358.1	0.61	0	0	-0.05	0.72	0.83	mt-Co3	17710	mitochondrially encoded cytochrome c oxidase III [Source:MGI Symbol;Acc:MGI:102502]	protein_coding	chrMT	8607-9390
ENSMUSG00000049643.16	0.61	0	0	0.5	0	0	2310022A10Rik	66367	RIKEN cDNA 2310022A10 gene [Source:MGI Symbol;Acc:MGI:1913617]	protein_coding	chr7	27252658-27281524
ENSMUSG00000093979.9	0.61	0.01	0.04	0.68	0.01	0.02	Gm2237	100039441	predicted gene 2237 [Source:MGI Symbol;Acc:MGI:3780407]	protein_coding	chr14	19613868-19635203
ENSMUSG00000024397.15	0.6	0	0.02	1.75	0	0	Aif1	11629	allograft inflammatory factor 1 [Source:MGI Symbol;Acc:MGI:1343098]	protein_coding	chr17	35389967-35395044
ENSMUSG00000105987.5	0.6	0	0	0.45	0	0	AI506816	433855	expressed sequence AI506816 [Source:MGI Symbol;Acc:MGI:2140929]	lncRNA	chr5	23903294-23917665
ENSMUSG00000024785.8	0.6	0	0	0.65	0	0	Rcl1	59028	RNA terminal phosphate cyclase-like 1 [Source:MGI Symbol;Acc:MGI:1913275]	protein_coding	chr19	29078775-29121329
ENSMUSG00000005087.18	0.6	0	0	0.56	0	0	Cd44	12505	CD44 antigen [Source:MGI Symbol;Acc:MGI:88338]	protein_coding	chr2	102641486-102732010
ENSMUSG00000020142.13	0.6	0	0	0.31	0.01	0.03	Slc1a4	55963	solute carrier family 1 (glutamate/neutral amino acid transporter), member 4 [Source:MGI Symbol;Acc:MGI:2135601]	protein_coding	chr11	20252180-20282713
ENSMUSG00000026196.8	0.6	0	0	0.46	0	0.01	Bard1	12021	BRCA1 associated RING domain 1 [Source:MGI Symbol;Acc:MGI:1328361]	protein_coding	chr1	71066657-71142305
ENSMUSG00000056076.14	0.6	0	0	0.41	0	0	Eif3b	27979	eukaryotic translation initiation factor 3, subunit B [Source:MGI Symbol;Acc:MGI:106478]	protein_coding	chr5	140405083-140429115
ENSMUSG00000026728.10	0.6	0	0	0.81	0	0	Vim	22352	vimentin [Source:MGI Symbol;Acc:MGI:98932]	protein_coding	chr2	13578738-13587637
ENSMUSG00000008384.9	0.6	0	0	0.52	0	0	Sertad1	55942	SERTA domain containing 1 [Source:MGI Symbol;Acc:MGI:1913438]	protein_coding	chr7	27186335-27189741
ENSMUSG00000039131.16	0.6	0	0.01	0.07	0.62	0.76	Gipc2	54120	GIPC PDZ domain containing family, member 2 [Source:MGI Symbol;Acc:MGI:1889209]	protein_coding	chr3	151799170-151871867
ENSMUSG00000033350.8	0.6	0	0	0.39	0	0	Chst2	54371	carbohydrate sulfotransferase 2 [Source:MGI Symbol;Acc:MGI:1891160]	protein_coding	chr9	95281345-95288775
ENSMUSG00000025134.3	0.59	0	0	0.63	0	0	Alyref	21681	Aly/REF export factor [Source:MGI Symbol;Acc:MGI:1341044]	protein_coding	chr11	120482947-120489191
ENSMUSG00000072572.10	0.59	0	0.02	1.08	0	0	Slc39a2	214922	solute carrier family 39 (zinc transporter), member 2 [Source:MGI Symbol;Acc:MGI:2684326]	protein_coding	chr14	52130346-52134202
ENSMUSG00000027569.16	0.59	0	0	0.9	0	0	Mrgbp	73247	MRG/MORF4L binding protein [Source:MGI Symbol;Acc:MGI:1920497]	protein_coding	chr2	180223097-180228097
ENSMUSG00000104331.2	0.59	0.01	0.04	1.01	0	0	Gm38284	NA	predicted gene, 38284 [Source:MGI Symbol;Acc:MGI:5611512]	TEC	chr1	147391464-147396002
ENSMUSG00000048776.9	0.59	0	0.02	0.46	0.02	0.05	Pthlh	19227	parathyroid hormone-like peptide [Source:MGI Symbol;Acc:MGI:97800]	protein_coding	chr6	147153599-147165681
ENSMUSG00000025161.17	0.59	0	0.01	0.48	0.01	0.03	Slc16a3	80879	solute carrier family 16 (monocarboxylic acid transporters), member 3 [Source:MGI Symbol;Acc:MGI:1933438]	protein_coding	chr11	120839306-120851694
ENSMUSG00000031609.4	0.59	0	0.01	0.82	0	0	Sap30	60406	sin3 associated polypeptide [Source:MGI Symbol;Acc:MGI:1929129]	protein_coding	chr8	57935741-57940894
ENSMUSG00000049871.15	0.59	0	0	1.04	0	0	Nlrc3	268857	NLR family, CARD domain containing 3 [Source:MGI Symbol;Acc:MGI:2444070]	protein_coding	chr16	3762871-3794496
ENSMUSG00000113691.2	0.59	0	0	0.91	0	0	Gm38699	NA	predicted gene, 38699 [Source:MGI Symbol;Acc:MGI:5621584]	unprocessed_pseudogene	chr12	23830858-23834132
ENSMUSG00000015341.18	0.59	0	0	0.56	0	0	Golga7	57437	golgi autoantigen, golgin subfamily a, 7 [Source:MGI Symbol;Acc:MGI:1931029]	protein_coding	chr8	23731362-23747090
ENSMUSG00000023036.15	0.59	0	0	0.11	0.39	0.55	Pcdhgc4	93707	protocadherin gamma subfamily C, 4 [Source:MGI Symbol;Acc:MGI:1935203]	protein_coding	chr18	37948132-37974926
ENSMUSG00000108802.2	0.59	0	0	0.61	0	0	Gm44769	NA	predicted gene 44769 [Source:MGI Symbol;Acc:MGI:5753345]	TEC	chr6	71767652-71770460
ENSMUSG00000071633.12	0.59	0.01	0.05	0.93	0	0.01	Gm4952	240549	predicted gene 4952 [Source:MGI Symbol;Acc:MGI:3643569]	protein_coding	chr19	12577338-12605615
ENSMUSG00000087579.8	0.59	0.01	0.05	-0.03	0.8	0.88	Hectd2os	668215	Hectd2, opposite strand [Source:MGI Symbol;Acc:MGI:1919243]	lncRNA	chr19	36591452-36683041
ENSMUSG00000036437.7	0.59	0	0	1.08	0	0	Npy1r	18166	neuropeptide Y receptor Y1 [Source:MGI Symbol;Acc:MGI:104963]	protein_coding	chr8	67149844-67159444
ENSMUSG00000022555.13	0.59	0	0	0.61	0	0	Dgat1	13350	diacylglycerol O-acyltransferase 1 [Source:MGI Symbol;Acc:MGI:1333825]	protein_coding	chr15	76386215-76396153
ENSMUSG00000035356.18	0.59	0	0.01	0.64	0	0	Nfkbiz	80859	nuclear factor of kappa light polypeptide gene enhancer in B cells inhibitor, zeta [Source:MGI Symbol;Acc:MGI:1931595]	protein_coding	chr16	55631738-55659262
ENSMUSG00000043003.15	0.59	0	0	1.3	0	0	Rasef	242505	RAS and EF hand domain containing [Source:MGI Symbol;Acc:MGI:2448565]	protein_coding	chr4	73632816-73709231
ENSMUSG00000097163.3	0.59	0	0.01	0.96	0	0	BC051077	NA	cDNA sequence BC051077 [Source:MGI Symbol;Acc:MGI:3039587]	lncRNA	chr5	117450583-117453710
ENSMUSG00000020773.12	0.58	0	0	0.95	0	0	Trim47	217333	tripartite motif-containing 47 [Source:MGI Symbol;Acc:MGI:1917374]	protein_coding	chr11	115996578-116018036
ENSMUSG00000073164.12	0.58	0	0	0.21	0.1	0.21	2410018L13Rik	69732	RIKEN cDNA 2410018L13 gene [Source:MGI Symbol;Acc:MGI:1916982]	lncRNA	chr12	23003998-23060285
ENSMUSG00000047281.4	0.58	0	0	0.46	0	0.01	Sfn	55948	stratifin [Source:MGI Symbol;Acc:MGI:1891831]	protein_coding	chr4	133327867-133329479
ENSMUSG00000022773.20	0.58	0	0.01	0.17	0.26	0.42	Ypel1	106369	yippee like 1 [Source:MGI Symbol;Acc:MGI:1913303]	protein_coding	chr16	16887560-16904909
ENSMUSG00000052415.6	0.58	0.01	0.04	1.09	0	0	Tchh	99681	trichohyalin [Source:MGI Symbol;Acc:MGI:2177944]	protein_coding	chr3	93349637-93356384
ENSMUSG00000037062.14	0.58	0	0	0.49	0	0	Sh3glb1	54673	SH3-domain GRB2-like B1 (endophilin) [Source:MGI Symbol;Acc:MGI:1859730]	protein_coding	chr3	144389439-144426096
ENSMUSG00000110547.2	0.58	0	0.02	0.78	0	0	Gm29773	NA	predicted gene, 29773 [Source:MGI Symbol;Acc:MGI:5588932]	lncRNA	chr8	124623012-124627359
ENSMUSG00000005370.5	0.58	0	0	0.92	0	0	Msh6	17688	mutS homolog 6 [Source:MGI Symbol;Acc:MGI:1343961]	protein_coding	chr17	88282490-88298320
ENSMUSG00000099759.2	0.56	0	0	-0.64	0	0	1700030C10Rik	69513	RIKEN cDNA 1700030C10 gene [Source:MGI Symbol;Acc:MGI:1916763]	lncRNA	chr12	20854382-20865780
ENSMUSG00000020547.6	0.58	0	0	0.52	0	0	Bzw2	66912	basic leucine zipper and W2 domains 2 [Source:MGI Symbol;Acc:MGI:1914162]	protein_coding	chr12	36141834-36208079
ENSMUSG00000091754.9	0.58	0	0.01	0.48	0.01	0.02	Gm3636	100041151	predicted gene 3636 [Source:MGI Symbol;Acc:MGI:3781812]	protein_coding	chr14	15727441-15734088
ENSMUSG00000006589.9	0.58	0	0	0.31	0	0.01	Aprt	11821	adenine phosphoribosyl transferase [Source:MGI Symbol;Acc:MGI:88061]	protein_coding	chr8	123301374-123303648
ENSMUSG00000041202.13	0.58	0.01	0.04	1.28	0	0	Pla2g2d	18782	phospholipase A2, group IID [Source:MGI Symbol;Acc:MGI:1341796]	protein_coding	chr4	138503046-138509357
ENSMUSG00000000416.17	0.57	0	0	0.8	0	0	Cttnbp2	30785	cortactin binding protein 2 [Source:MGI Symbol;Acc:MGI:1353467]	protein_coding	chr6	18366477-18514842
ENSMUSG00000106688.2	0.57	0	0.02	0.27	0.1	0.21	Gm42851	NA	predicted gene 42851 [Source:MGI Symbol;Acc:MGI:5662988]	lncRNA	chr5	34104924-34106334
ENSMUSG00000030792.9	0.57	0	0.01	0.74	0	0	Dkkl1	50722	dickkopf-like 1 [Source:MGI Symbol;Acc:MGI:1354963]	protein_coding	chr7	44856943-44861571
ENSMUSG00000050069.4	0.57	0	0.01	0	0.99	1	Grem2	23893	gremlin 2, DAN family BMP antagonist [Source:MGI Symbol;Acc:MGI:1344367]	protein_coding	chr1	174661351-174749385
ENSMUSG00000053716.10	0.57	0	0	0.41	0	0.01	Dusp7	235584	dual specificity phosphatase 7 [Source:MGI Symbol;Acc:MGI:2387100]	protein_coding	chr9	106245831-106252923
ENSMUSG00000036478.9	0.57	0	0	0.63	0	0	Btg1	12226	BTG anti-proliferation factor 1 [Source:MGI Symbol;Acc:MGI:88215]	protein_coding	chr10	96452868-96458671
ENSMUSG00000004105.9	0.57	0	0	0.58	0	0	Angptl2	26360	angiopoietin-like 2 [Source:MGI Symbol;Acc:MGI:1347002]	protein_coding	chr2	33106081-33137729
ENSMUSG00000004347.18	0.57	0	0	0.31	0	0	Pde1c	18575	phosphodiesterase 1C [Source:MGI Symbol;Acc:MGI:108413]	protein_coding	chr6	56046789-56629472
ENSMUSG00000038910.8	0.57	0	0	0.18	0.09	0.19	Plcl2	224860	phospholipase C-like 2 [Source:MGI Symbol;Acc:MGI:1352756]	protein_coding	chr17	50816431-50995512
ENSMUSG00000029687.17	0.57	0	0.02	0.58	0.01	0.02	Ezh2	14056	enhancer of zeste 2 polycomb repressive complex 2 subunit [Source:MGI Symbol;Acc:MGI:107940]	protein_coding	chr6	47507073-47572275
ENSMUSG00000025337.11	0.57	0	0	0.62	0	0	Sbds	66711	SBDS ribosome maturation factor [Source:MGI Symbol;Acc:MGI:1913961]	protein_coding	chr5	130274572-130284371
ENSMUSG00000097736.9	0.57	0	0	-0.17	0.23	0.38	9530059O14Rik	319626	RIKEN cDNA 9530059O14 gene [Source:MGI Symbol;Acc:MGI:2442421]	lncRNA	chr9	122401564-122508661
ENSMUSG00000025809.16	0.57	0	0	0.64	0	0	Itgb1	16412	integrin beta 1 (fibronectin receptor beta) [Source:MGI Symbol;Acc:MGI:96610]	protein_coding	chr8	129412135-129459681
ENSMUSG00000025198.17	0.56	0	0	0.49	0	0	Erlin1	226144	ER lipid raft associated 1 [Source:MGI Symbol;Acc:MGI:2387613]	protein_coding	chr19	44023383-44058224
ENSMUSG00000003123.16	0.56	0	0	0.52	0	0	Lipe	16890	lipase, hormone sensitive [Source:MGI Symbol;Acc:MGI:96790]	protein_coding	chr7	25078952-25098135
ENSMUSG00000112505.2	0.56	0	0.01	0.8	0	0	Gm48610	NA	predicted gene, 48610 [Source:MGI Symbol;Acc:MGI:6098196]	lncRNA	chr12	4622401-4626756
ENSMUSG00000026475.8	0.56	0	0.02	1.18	0	0	Rgs16	19734	regulator of G-protein signaling 16 [Source:MGI Symbol;Acc:MGI:108407]	protein_coding	chr1	153616095-153621214
ENSMUSG00000005057.14	0.56	0	0.01	0.59	0	0	Sh2b2	23921	SH2B adaptor protein 2 [Source:MGI Symbol;Acc:MGI:1345171]	protein_coding	chr5	136247001-136275410
ENSMUSG00000087575.8	0.55	0	0	0.92	0	0	Gm12976	NA	predicted gene 12976 [Source:MGI Symbol;Acc:MGI:3650499]	lncRNA	chr4	129155758-129158803
ENSMUSG00000003269.18	0.56	0	0	0.34	0	0	Cyth2	19158	cytohesin 2 [Source:MGI Symbol;Acc:MGI:1334255]	protein_coding	chr7	45456061-45464005
ENSMUSG00000029161.8	0.56	0	0	0.28	0.01	0.03	Cgref1	68567	cell growth regulator with EF hand domain 1 [Source:MGI Symbol;Acc:MGI:1915817]	protein_coding	chr5	31090487-31102935
ENSMUSG00000022912.9	0.56	0	0	1.19	0	0	Pros1	19128	protein S (alpha) [Source:MGI Symbol;Acc:MGI:1095733]	protein_coding	chr16	62674670-62749709
ENSMUSG00000049988.6	0.56	0.01	0.05	0.98	0	0	Lrrc25	211228	leucine rich repeat containing 25 [Source:MGI Symbol;Acc:MGI:2445284]	protein_coding	chr8	71068805-71074133
ENSMUSG00000039879.10	0.56	0	0	0.63	0	0	Heca	380629	hdc homolog, cell cycle regulator [Source:MGI Symbol;Acc:MGI:2685715]	protein_coding	chr10	17744360-17823815
ENSMUSG00000078771.11	0.56	0.01	0.04	1.41	0	0	Evi2a	14017	ecotropic viral integration site 2a [Source:MGI Symbol;Acc:MGI:95458]	protein_coding	chr11	79417386-79421435
ENSMUSG00000040435.13	0.56	0	0	0.51	0	0	Ppp1r15a	17872	protein phosphatase 1, regulatory subunit 15A [Source:MGI Symbol;Acc:MGI:1927072]	protein_coding	chr7	45172340-45175692
ENSMUSG00000025498.16	0.56	0	0.01	0.61	0	0.01	Irf7	54123	interferon regulatory factor 7 [Source:MGI Symbol;Acc:MGI:1859212]	protein_coding	chr7	140842619-140846394
ENSMUSG00000057594.13	0.56	0	0	0.54	0	0	Arl16	70317	ADP-ribosylation factor-like 16 [Source:MGI Symbol;Acc:MGI:1917567]	protein_coding	chr11	120355692-120358433
ENSMUSG00000051341.7	0.55	0	0	0.66	0	0	Zfp52	22710	zinc finger protein 52 [Source:MGI Symbol;Acc:MGI:99199]	protein_coding	chr17	21755801-21782863
ENSMUSG00000027198.17	0.55	0	0	0.39	0	0	Ext2	14043	exostosin glycosyltransferase 2 [Source:MGI Symbol;Acc:MGI:108050]	protein_coding	chr2	93491373-93652913
ENSMUSG00000041957.16	0.55	0	0.01	0.44	0.01	0.03	Pkp2	67451	plakophilin 2 [Source:MGI Symbol;Acc:MGI:1914701]	protein_coding	chr16	16031182-16090576
ENSMUSG00000116295.2	0.54	0	0	0.86	0	0	Gm32885	NA	predicted gene, 32885 [Source:MGI Symbol;Acc:MGI:5592044]	lncRNA	chr15	97054910-97065125
ENSMUSG00000058145.17	0.55	0.01	0.04	-0.04	0.77	0.86	Adamts17	233332	a disintegrin-like and metallopeptidase (reprolysin type) with thrombospondin type 1 motif, 17 [Source:MGI Symbol;Acc:MGI:3588195]	protein_coding	chr7	66489483-66802919
ENSMUSG00000113424.2	0.55	0	0	0.37	0.02	0.05	Gm48161	NA	predicted gene, 48161 [Source:MGI Symbol;Acc:MGI:6097531]	lncRNA	chr13	30554342-30561166
ENSMUSG00000114624.2	0.55	0.01	0.06	0.08	0.6	0.74	Gm48267	NA	predicted gene, 48267 [Source:MGI Symbol;Acc:MGI:6097690]	TEC	chr14	10067533-10069065
ENSMUSG00000045763.9	0.55	0	0	0.19	0.1	0.2	Basp1	70350	brain abundant, membrane attached signal protein 1 [Source:MGI Symbol;Acc:MGI:1917600]	protein_coding	chr15	25363363-25413850
ENSMUSG00000020669.16	0.55	0	0	0.29	0.01	0.02	Sh3yl1	24057	Sh3 domain YSC-like 1 [Source:MGI Symbol;Acc:MGI:1346118]	protein_coding	chr12	30961667-31010161
ENSMUSG00000025503.6	0.55	0	0	0.51	0	0	Taldo1	21351	transaldolase 1 [Source:MGI Symbol;Acc:MGI:1274789]	protein_coding	chr7	140972112-140982881
ENSMUSG00000006304.15	0.55	0	0	0.44	0	0	Arpc2	76709	actin related protein 2/3 complex, subunit 2 [Source:MGI Symbol;Acc:MGI:1923959]	protein_coding	chr1	74275243-74307368
ENSMUSG00000031320.10	0.29	0.01	0.06	0.68	0	0	Rps4x	20102	ribosomal protein S4, X-linked [Source:MGI Symbol;Acc:MGI:98158]	protein_coding	chrX	101228547-101233000
ENSMUSG00000034832.16	0.54	0	0	0.56	0	0	Tet3	194388	tet methylcytosine dioxygenase 3 [Source:MGI Symbol;Acc:MGI:2446229]	protein_coding	chr6	83339355-83436066
ENSMUSG00000005667.9	0.54	0	0	0.37	0.01	0.02	Mthfd2	17768	methylenetetrahydrofolate dehydrogenase (NAD+ dependent), methenyltetrahydrofolate cyclohydrolase [Source:MGI Symbol;Acc:MGI:1338850]	protein_coding	chr6	83282673-83302890
ENSMUSG00000025492.7	0.54	0	0	1.28	0	0	Ifitm3	66141	interferon induced transmembrane protein 3 [Source:MGI Symbol;Acc:MGI:1913391]	protein_coding	chr7	140589499-140590683
ENSMUSG00000079227.11	0.54	0.01	0.03	0.88	0	0	Ccr5	12774	chemokine (C-C motif) receptor 5 [Source:MGI Symbol;Acc:MGI:107182]	protein_coding	chr9	123921580-123947736
ENSMUSG00000022895.17	0.54	0	0	0.59	0	0	Ets2	23872	E26 avian leukemia oncogene 2, 3' domain [Source:MGI Symbol;Acc:MGI:95456]	protein_coding	chr16	95502942-95522095
ENSMUSG00000100431.3	0.54	0.01	0.04	0.75	0	0.01	4930558N11Rik	NA	RIKEN cDNA 4930558N11 gene [Source:MGI Symbol;Acc:MGI:1925461]	lncRNA	chr7	39440391-39447166
ENSMUSG00000118234.2	0.53	0	0.01	0.63	0	0	Gm50115	NA	predicted gene, 50115 [Source:MGI Symbol;Acc:MGI:6302854]	lncRNA	chr18	65752731-65757997
ENSMUSG00000033991.10	0.54	0	0	0.42	0	0	Ttc37	218343	tetratricopeptide repeat domain 37 [Source:MGI Symbol;Acc:MGI:2679923]	protein_coding	chr13	76246853-76338435
ENSMUSG00000038482.12	0.54	0	0	0.42	0	0	Tfdp1	21781	transcription factor Dp 1 [Source:MGI Symbol;Acc:MGI:101934]	protein_coding	chr8	13388751-13428448
ENSMUSG00000027540.14	0.54	0	0	0.61	0	0	Ptpn1	19246	protein tyrosine phosphatase, non-receptor type 1 [Source:MGI Symbol;Acc:MGI:97805]	protein_coding	chr2	167773977-167821305
ENSMUSG00000105867.3	0.54	0	0	0.11	0.3	0.47	Gm42517	115490131	predicted gene 42517 [Source:MGI Symbol;Acc:MGI:5662654]	protein_coding	chr5	108513939-108515788
ENSMUSG00000032392.12	0.54	0	0	0.39	0	0	Parp16	214424	poly (ADP-ribose) polymerase family, member 16 [Source:MGI Symbol;Acc:MGI:2446133]	protein_coding	chr9	65102635-65146506
ENSMUSG00000041594.19	0.54	0	0	0.65	0	0	Tmtc4	70551	transmembrane and tetratricopeptide repeat containing 4 [Source:MGI Symbol;Acc:MGI:1921050]	protein_coding	chr14	123156383-123221447
ENSMUSG00000040663.10	0.54	0.01	0.04	0.09	0.58	0.72	Clcf1	56708	cardiotrophin-like cytokine factor 1 [Source:MGI Symbol;Acc:MGI:1930088]	protein_coding	chr19	4264292-4273544
ENSMUSG00000024653.3	0.54	0.01	0.06	0.24	0.16	0.29	Scgb1a1	22287	secretoglobin, family 1A, member 1 (uteroglobin) [Source:MGI Symbol;Acc:MGI:98919]	protein_coding	chr19	9061000-9065322
ENSMUSG00000026355.12	0.54	0	0	0.33	0	0	Mcm6	17219	minichromosome maintenance complex component 6 [Source:MGI Symbol;Acc:MGI:1298227]	protein_coding	chr1	128259327-128287401
ENSMUSG00000031937.8	0.54	0	0	0.4	0	0	Vstm5	69137	V-set and transmembrane domain containing 5 [Source:MGI Symbol;Acc:MGI:1916387]	protein_coding	chr9	15150341-15170712
ENSMUSG00000013483.15	0.54	0	0	0.69	0	0	Card14	170720	caspase recruitment domain family, member 14 [Source:MGI Symbol;Acc:MGI:2386258]	protein_coding	chr11	119198594-119236201
ENSMUSG00000029135.11	0.54	0	0	0.93	0	0	Fosl2	14284	fos-like antigen 2 [Source:MGI Symbol;Acc:MGI:102858]	protein_coding	chr5	32293145-32315186
ENSMUSG00000022098.11	0.54	0	0	0.91	0	0	Bmp1	12153	bone morphogenetic protein 1 [Source:MGI Symbol;Acc:MGI:88176]	protein_coding	chr14	70711998-70757674
ENSMUSG00000045404.17	0.53	0	0	0.37	0	0.01	Kcnk13	217826	potassium channel, subfamily K, member 13 [Source:MGI Symbol;Acc:MGI:2384976]	protein_coding	chr12	99930758-100028941
ENSMUSG00000109916.2	0.53	0	0.01	1.44	0	0	Gm45551	NA	predicted gene 45551 [Source:MGI Symbol;Acc:MGI:5791387]	unprocessed_pseudogene	chr7	11212135-11213494
ENSMUSG00000086061.8	0.49	0	0.02	0.78	0	0	Gm13075	NA	predicted gene 13075 [Source:MGI Symbol;Acc:MGI:3651958]	lncRNA	chr4	141126140-141138502
ENSMUSG00000022661.15	0.53	0	0	0.42	0	0	Cd200	17470	CD200 antigen [Source:MGI Symbol;Acc:MGI:1196990]	protein_coding	chr16	45202498-45229416
ENSMUSG00000067931.7	0.53	0	0	0.79	0	0	Zfp948	381066	zinc finger protein 948 [Source:MGI Symbol;Acc:MGI:3040683]	protein_coding	chr17	21787270-21808961
ENSMUSG00000052566.9	0.53	0	0	0.73	0	0	Hook2	170833	hook microtubule tethering protein 2 [Source:MGI Symbol;Acc:MGI:2181664]	protein_coding	chr8	85717232-85729978
ENSMUSG00000045659.19	0.53	0	0	0.77	0	0	Plekha7	233765	pleckstrin homology domain containing, family A member 7 [Source:MGI Symbol;Acc:MGI:2445094]	protein_coding	chr7	115722720-115907611
ENSMUSG00000027238.18	0.53	0	0	0.27	0.04	0.09	Frmd5	228564	FERM domain containing 5 [Source:MGI Symbol;Acc:MGI:2442557]	protein_coding	chr2	121376010-121637568
ENSMUSG00000027944.14	0.53	0	0	0.57	0	0	Hax1	23897	HCLS1 associated X-1 [Source:MGI Symbol;Acc:MGI:1346319]	protein_coding	chr3	89902753-89906087
ENSMUSG00000007812.17	0.53	0	0	0.66	0	0	Zfp655	72611	zinc finger protein 655 [Source:MGI Symbol;Acc:MGI:1919861]	protein_coding	chr5	145168525-145184112
ENSMUSG00000054717.8	0.53	0	0.01	0.75	0	0	Hmgb2	97165	high mobility group box 2 [Source:MGI Symbol;Acc:MGI:96157]	protein_coding	chr8	57964941-57969033
ENSMUSG00000027787.15	0.53	0	0	0.63	0	0	Nmd3	97112	NMD3 ribosome export adaptor [Source:MGI Symbol;Acc:MGI:2140103]	protein_coding	chr3	69629318-69663706
ENSMUSG00000067297.6	0.52	0.01	0.03	0.35	0.05	0.12	Ifit1bl2	112419	interferon induced protein with tetratricopeptide repeats 1B like 2 [Source:MGI Symbol;Acc:MGI:2148249]	protein_coding	chr19	34594449-34618143
ENSMUSG00000024045.7	-0.15	0.01	0.04	-0.12	0.05	0.12	Akap8	56399	A kinase (PRKA) anchor protein 8 [Source:MGI Symbol;Acc:MGI:1928488]	protein_coding	chr17	32522646-32540212
ENSMUSG00000103313.2	0.52	0.01	0.06	0.07	0.66	0.79	Gm38357	NA	predicted gene, 38357 [Source:MGI Symbol;Acc:MGI:5611585]	TEC	chr3	51139338-51141801
ENSMUSG00000055078.8	0.52	0	0	0.56	0	0	Gabra5	110886	gamma-aminobutyric acid (GABA) A receptor, subunit alpha 5 [Source:MGI Symbol;Acc:MGI:95617]	protein_coding	chr7	57057420-57159807
ENSMUSG00000039234.12	0.52	0	0	0.85	0	0	Sec24d	69608	Sec24 related gene family, member D (S. cerevisiae) [Source:MGI Symbol;Acc:MGI:1916858]	protein_coding	chr3	123061104-123159290
ENSMUSG00000027956.12	0.52	0	0.03	0.09	0.56	0.71	Tmem144	70652	transmembrane protein 144 [Source:MGI Symbol;Acc:MGI:1917902]	protein_coding	chr3	79719871-79760080
ENSMUSG00000056055.14	0.52	0	0.02	0.56	0	0.01	Sag	20215	S-antigen, retina and pineal gland (arrestin) [Source:MGI Symbol;Acc:MGI:98227]	protein_coding	chr1	87731402-87772880
ENSMUSG00000020064.10	0.52	0	0	0.72	0	0	Herc4	67345	hect domain and RLD 4 [Source:MGI Symbol;Acc:MGI:1914595]	protein_coding	chr10	63079589-63153657
ENSMUSG00000038722.18	0.52	0	0	0.63	0	0	Bud31	231889	BUD31 homolog [Source:MGI Symbol;Acc:MGI:2141291]	protein_coding	chr5	145077172-145084888
ENSMUSG00000029171.13	0.52	0	0	0.56	0	0	Pgm2	66681	phosphoglucomutase 2 [Source:MGI Symbol;Acc:MGI:97564]	protein_coding	chr5	64250293-64285694
ENSMUSG00000026418.17	0.52	0.01	0.05	0.09	0.53	0.69	Tnni1	21952	troponin I, skeletal, slow 1 [Source:MGI Symbol;Acc:MGI:105073]	protein_coding	chr1	135707172-135738727
ENSMUSG00000009185.3	0.13	0.12	0.29	2.34	0	0	Ccl8	20307	chemokine (C-C motif) ligand 8 [Source:MGI Symbol;Acc:MGI:101878]	protein_coding	chr11	82006011-82007625
ENSMUSG00000053889.6	0.52	0	0	0.52	0	0	Kirrel3os	NA	kirre like nephrin family adhesion molecule 3, opposite strand [Source:MGI Symbol;Acc:MGI:3045250]	lncRNA	chr9	34829529-34840805
ENSMUSG00000040483.16	0.52	0	0.01	1.13	0	0	Xaf1	327959	XIAP associated factor 1 [Source:MGI Symbol;Acc:MGI:3772572]	protein_coding	chr11	72192455-72204559
ENSMUSG00000022096.15	0.52	0	0	0.41	0	0.01	Hr	15460	lysine demethylase and nuclear receptor corepressor [Source:MGI Symbol;Acc:MGI:96223]	protein_coding	chr14	70789652-70810988
ENSMUSG00000024772.10	0.52	0	0	0.4	0	0	Ehd1	13660	EH-domain containing 1 [Source:MGI Symbol;Acc:MGI:1341878]	protein_coding	chr19	6326755-6350126
ENSMUSG00000021501.5	0.52	0	0	0.42	0	0	Caml	12328	calcium modulating ligand [Source:MGI Symbol;Acc:MGI:104728]	protein_coding	chr13	55770818-55780224
ENSMUSG00000047945.7	0.52	0	0	0.5	0	0	Marcksl1	17357	MARCKS-like 1 [Source:MGI Symbol;Acc:MGI:97143]	protein_coding	chr4	129407374-129409778
ENSMUSG00000021843.18	0.51	0	0	0.57	0	0	Ktn1	16709	kinectin 1 [Source:MGI Symbol;Acc:MGI:109153]	protein_coding	chr14	47885905-47977351
ENSMUSG00000042747.13	0.51	0	0	0.51	0	0	Krtcap2	66059	keratinocyte associated protein 2 [Source:MGI Symbol;Acc:MGI:1913309]	protein_coding	chr3	89153273-89157213
ENSMUSG00000071078.7	0.51	0	0	0.32	0	0.01	Nr2c2ap	75692	nuclear receptor 2C2-associated protein [Source:MGI Symbol;Acc:MGI:1922942]	protein_coding	chr8	70583983-70586399
ENSMUSG00000026627.8	0.51	0	0	0.42	0	0	Pacc1	66950	proton activated chloride channel 1 [Source:MGI Symbol;Acc:MGI:1914200]	protein_coding	chr1	191058109-191083111
ENSMUSG00000023232.18	0.51	0	0	0.45	0	0.01	Serinc2	230779	serine incorporator 2 [Source:MGI Symbol;Acc:MGI:1919132]	protein_coding	chr4	130147288-130172998
ENSMUSG00000022206.8	0.51	0	0.01	0.27	0.08	0.17	Npr3	18162	natriuretic peptide receptor 3 [Source:MGI Symbol;Acc:MGI:97373]	protein_coding	chr15	11839982-11907373
ENSMUSG00000046675.8	0.51	0	0	0.35	0.01	0.02	Tmem251	320351	transmembrane protein 251 [Source:MGI Symbol;Acc:MGI:2443862]	protein_coding	chr12	102710021-102713820
ENSMUSG00000046610.16	0.51	0.01	0.05	0.73	0	0.01	Oacyl	319888	O-acyltransferase like [Source:MGI Symbol;Acc:MGI:2442915]	protein_coding	chr18	65831339-65884672
ENSMUSG00000034520.15	0.51	0	0	0.5	0	0	Gjc1	14615	gap junction protein, gamma 1 [Source:MGI Symbol;Acc:MGI:95718]	protein_coding	chr11	102690405-102710526
ENSMUSG00000044465.20	0.51	0	0	0.38	0	0	Fam160a2	74349	family with sequence similarity 160, member A2 [Source:MGI Symbol;Acc:MGI:1921599]	protein_coding	chr7	105020418-105049261
ENSMUSG00000117975.2	0.51	0	0	0.12	0.36	0.53	Itprip	414801	inositol 1,4,5-triphosphate receptor interacting protein [Source:MGI Symbol;Acc:MGI:3042776]	protein_coding	chr19	47883041-47907738
ENSMUSG00000005054.8	0.51	0	0	0.45	0	0	Cstb	13014	cystatin B [Source:MGI Symbol;Acc:MGI:109514]	protein_coding	chr10	78261503-78263456
ENSMUSG00000026670.16	0.51	0	0	0.62	0	0	Uap1	107652	UDP-N-acetylglucosamine pyrophosphorylase 1 [Source:MGI Symbol;Acc:MGI:1334459]	protein_coding	chr1	169969507-170002526
ENSMUSG00000093385.4	0.51	0	0.02	0.58	0	0	A330044P14Rik	NA	RIKEN cDNA A330044P14 gene [Source:MGI Symbol;Acc:MGI:2441792]	transcribed_unprocessed_pseudogene	chr6	123911385-123959132
ENSMUSG00000079017.4	0.51	0.01	0.05	1.07	0	0	Ifi27l2a	76933	interferon, alpha-inducible protein 27 like 2A [Source:MGI Symbol;Acc:MGI:1924183]	protein_coding	chr12	103408426-103409939
ENSMUSG00000062116.11	0.51	0	0	0.39	0	0	Zfp954	232853	zinc finger protein 954 [Source:MGI Symbol;Acc:MGI:1917764]	protein_coding	chr7	7117689-7124487
ENSMUSG00000018736.15	0.51	0	0	0.36	0	0	Ndel1	83431	nudE neurodevelopment protein 1 like 1 [Source:MGI Symbol;Acc:MGI:1932915]	protein_coding	chr11	68712260-68762684
ENSMUSG00000084842.4	-0.4	0.01	0.05	-0.71	0	0	Pabpc1l2b	NA	poly(A) binding protein, cytoplasmic 1-like 2B [Source:MGI Symbol;Acc:MGI:3644774]	processed_pseudogene	chrX	102057304-102057993
ENSMUSG00000018570.18	0.51	0.01	0.05	0.49	0.02	0.06	2810408A11Rik	70419	RIKEN cDNA 2810408A11 gene [Source:MGI Symbol;Acc:MGI:1917669]	protein_coding	chr11	69788178-69791813
ENSMUSG00000000682.8	0.51	0.01	0.05	1.73	0	0	Cd52	23833	CD52 antigen [Source:MGI Symbol;Acc:MGI:1346088]	protein_coding	chr4	133809759-133822393
ENSMUSG00000026317.8	0.51	0	0	0.27	0.04	0.1	Cln8	26889	CLN8 transmembrane ER and ERGIC protein [Source:MGI Symbol;Acc:MGI:1349447]	protein_coding	chr8	14931335-14951720
ENSMUSG00000002625.11	-0.15	0.03	0.11	-0.07	0.34	0.51	Akap8l	54194	A kinase (PRKA) anchor protein 8-like [Source:MGI Symbol;Acc:MGI:1860606]	protein_coding	chr17	32540398-32569581
ENSMUSG00000037242.9	0.51	0	0	0.7	0	0	Clic4	29876	chloride intracellular channel 4 (mitochondrial) [Source:MGI Symbol;Acc:MGI:1352754]	protein_coding	chr4	134941280-135000125
ENSMUSG00000039384.9	0.5	0	0.01	0.6	0	0	Dusp10	63953	dual specificity phosphatase 10 [Source:MGI Symbol;Acc:MGI:1927070]	protein_coding	chr1	183745499-183807833
ENSMUSG00000026029.15	0.5	0	0.02	0.74	0	0	Casp8	12370	caspase 8 [Source:MGI Symbol;Acc:MGI:1261423]	protein_coding	chr1	58834533-58886662
ENSMUSG00000067787.11	0.5	0	0	0.15	0.09	0.19	Blcap	53619	bladder cancer associated protein [Source:MGI Symbol;Acc:MGI:1858907]	protein_coding	chr2	157398282-157413194
ENSMUSG00000046219.10	0.49	0.01	0.06	1.53	0	0	C230012O17Rik	NA	RIKEN cDNA C230012O17 gene [Source:MGI Symbol;Acc:MGI:2442283]	lncRNA	chr4	24960790-24967449
ENSMUSG00000068220.7	0.5	0	0	0.78	0	0	Lgals1	16852	lectin, galactose binding, soluble 1 [Source:MGI Symbol;Acc:MGI:96777]	protein_coding	chr15	78810925-78814665
ENSMUSG00000028678.14	0.5	0.01	0.06	-0.55	0.02	0.05	Kif2c	73804	kinesin family member 2C [Source:MGI Symbol;Acc:MGI:1921054]	protein_coding	chr4	117016836-117039836
ENSMUSG00000010067.14	0.5	0	0	0.64	0	0	Rassf1	56289	Ras association (RalGDS/AF-6) domain family member 1 [Source:MGI Symbol;Acc:MGI:1928386]	protein_coding	chr9	107428754-107439466
ENSMUSG00000061947.11	0.5	0.01	0.06	1.77	0	0	Serpina10	217847	serine (or cysteine) peptidase inhibitor, clade A (alpha-1 antiproteinase, antitrypsin), member 10 [Source:MGI Symbol;Acc:MGI:2667725]	protein_coding	chr12	103581045-103597703
ENSMUSG00000041598.8	0.5	0	0	0.65	0	0	Cdc42ep4	56699	CDC42 effector protein (Rho GTPase binding) 4 [Source:MGI Symbol;Acc:MGI:1929760]	protein_coding	chr11	113617676-113642707
ENSMUSG00000064246.11	0.5	0.01	0.04	0.46	0.02	0.05	Chil1	12654	chitinase-like 1 [Source:MGI Symbol;Acc:MGI:1340899]	protein_coding	chr1	134109914-134117919
ENSMUSG00000031078.16	0.5	0	0	0.37	0	0	Cttn	13043	cortactin [Source:MGI Symbol;Acc:MGI:99695]	protein_coding	chr7	143989470-144024746
ENSMUSG00000040407.19	0.16	0.08	0.21	0.21	0.04	0.1	Akap9	100986	A kinase (PRKA) anchor protein (yotiao) 9 [Source:MGI Symbol;Acc:MGI:2178217]	protein_coding	chr5	3978054-4131310
ENSMUSG00000033316.15	0.5	0	0.01	0.22	0.11	0.22	Galnt9	231605	polypeptide N-acetylgalactosaminyltransferase 9 [Source:MGI Symbol;Acc:MGI:2677965]	protein_coding	chr5	110692221-110769246
ENSMUSG00000046719.8	0.5	0	0	0.33	0.01	0.04	Nxph3	104079	neurexophilin 3 [Source:MGI Symbol;Acc:MGI:1336188]	protein_coding	chr11	95400671-95405396
ENSMUSG00000025076.13	0.49	0	0.02	0.29	0.06	0.14	Casp7	12369	caspase 7 [Source:MGI Symbol;Acc:MGI:109383]	protein_coding	chr19	56385561-56430776
ENSMUSG00000010755.18	0.49	0	0.01	0.48	0	0.01	Cars	27267	cysteinyl-tRNA synthetase [Source:MGI Symbol;Acc:MGI:1351477]	protein_coding	chr7	143110967-143153827
ENSMUSG00000042406.9	0.49	0	0	0.57	0	0	Atf4	11911	activating transcription factor 4 [Source:MGI Symbol;Acc:MGI:88096]	protein_coding	chr15	80139385-80141742
ENSMUSG00000032033.12	0.49	0	0	0.02	0.89	0.94	Barx2	12023	BarH-like homeobox 2 [Source:MGI Symbol;Acc:MGI:109617]	protein_coding	chr9	31757340-31824758
ENSMUSG00000103273.2	0.49	0.01	0.04	0.92	0	0	Gm37913	NA	predicted gene, 37913 [Source:MGI Symbol;Acc:MGI:5611141]	TEC	chr3	93213775-93216318
ENSMUSG00000015776.13	0.49	0	0	0.44	0	0	Med22	20933	mediator complex subunit 22 [Source:MGI Symbol;Acc:MGI:98446]	protein_coding	chr2	26795274-26800689
ENSMUSG00000085995.3	0.48	0.01	0.03	0.95	0	0	Gm2788	108167326	predicted gene 2788 [Source:MGI Symbol;Acc:MGI:3780956]	lncRNA	chr7	48527706-48562788
ENSMUSG00000039473.9	0.49	0	0	0.7	0	0	Ubn1	170644	ubinuclein 1 [Source:MGI Symbol;Acc:MGI:1891307]	protein_coding	chr16	4867921-4904153
ENSMUSG00000053091.17	0.49	0	0	0.41	0	0	Lins1	72635	lines homolog 1 [Source:MGI Symbol;Acc:MGI:1919885]	protein_coding	chr7	66339637-66367004
ENSMUSG00000049807.17	0.49	0	0	0.2	0.09	0.19	Arhgap23	58996	Rho GTPase activating protein 23 [Source:MGI Symbol;Acc:MGI:3697726]	protein_coding	chr11	97306359-97393228
ENSMUSG00000059824.13	0.49	0	0.02	0.18	0.22	0.37	Dbp	13170	D site albumin promoter binding protein [Source:MGI Symbol;Acc:MGI:94866]	protein_coding	chr7	45354512-45359627
ENSMUSG00000063275.16	0.49	0	0	0.49	0	0	Hacd1	30963	3-hydroxyacyl-CoA dehydratase 1 [Source:MGI Symbol;Acc:MGI:1353592]	protein_coding	chr2	13855093-14060946
ENSMUSG00000115801.2	0.48	0	0	1.21	0	0		NA	novel transcript	lncRNA	chr14	44781512-44874658
ENSMUSG00000027035.11	0.49	0	0	0.66	0	0	Cers6	241447	ceramide synthase 6 [Source:MGI Symbol;Acc:MGI:2442564]	protein_coding	chr2	68691785-68944626
ENSMUSG00000094030.2	0.49	0.01	0.05	0.26	0.14	0.26	Gm21833	NA	predicted gene, 21833 [Source:MGI Symbol;Acc:MGI:5433997]	protein_coding	chr16	82625270-82626769
ENSMUSG00000023048.14	0.49	0	0	0.33	0	0.01	Prr13	66151	proline rich 13 [Source:MGI Symbol;Acc:MGI:1913401]	protein_coding	chr15	102367463-102371241
ENSMUSG00000030102.12	0.49	0	0	1.05	0	0	Itpr1	16438	inositol 1,4,5-trisphosphate receptor 1 [Source:MGI Symbol;Acc:MGI:96623]	protein_coding	chr6	108190057-108528070
ENSMUSG00000073158.5	0.49	0	0	0.41	0	0	9030624G23Rik	66808	RIKEN cDNA 9030624G23 gene [Source:MGI Symbol;Acc:MGI:1914058]	protein_coding	chr12	24093203-24147247
ENSMUSG00000020848.8	0.49	0	0.01	0.32	0.04	0.09	Doc2b	13447	double C2, beta [Source:MGI Symbol;Acc:MGI:1100497]	protein_coding	chr11	75659792-75686875
ENSMUSG00000027454.11	0.49	0	0.02	0.6	0	0	Gins1	69270	GINS complex subunit 1 (Psf1 homolog) [Source:MGI Symbol;Acc:MGI:1916520]	protein_coding	chr2	150747320-150773200
ENSMUSG00000028955.4	0.49	0	0	0.76	0	0	Vamp3	22319	vesicle-associated membrane protein 3 [Source:MGI Symbol;Acc:MGI:1321389]	protein_coding	chr4	151131757-151142420
ENSMUSG00000040640.12	0.49	0	0	0.25	0	0.01	Erc2	238988	ELKS/RAB6-interacting/CAST family member 2 [Source:MGI Symbol;Acc:MGI:1098749]	protein_coding	chr14	27344385-28200494
ENSMUSG00000029826.15	0.49	0	0	0.6	0	0	Zc3hav1	78781	zinc finger CCCH type, antiviral 1 [Source:MGI Symbol;Acc:MGI:1926031]	protein_coding	chr6	38282221-38331538
ENSMUSG00000036181.3	0.49	0	0	0.31	0.01	0.02	H1f2	50708	H1.2 linker histone, cluster member [Source:MGI Symbol;Acc:MGI:1931526]	protein_coding	chr13	23922791-23924350
ENSMUSG00000112689.2	0.49	0	0	0.35	0.01	0.02	Gm47476	NA	predicted gene, 47476 [Source:MGI Symbol;Acc:MGI:6096448]	processed_pseudogene	chr10	78530805-78534642
ENSMUSG00000045503.17	0.48	0	0	0.29	0.01	0.03	Sys1	66460	SYS1 Golgi-localized integral membrane protein homolog (S. cerevisiae) [Source:MGI Symbol;Acc:MGI:1913710]	protein_coding	chr2	164298884-164321558
ENSMUSG00000053332.14	0.48	0	0	0.94	0	0	Gas5	14455	growth arrest specific 5 [Source:MGI Symbol;Acc:MGI:95659]	lncRNA	chr1	160861992-160866109
ENSMUSG00000038451.14	0.48	0	0	0.52	0	0	Spsb2	14794	splA/ryanodine receptor domain and SOCS box containing 2 [Source:MGI Symbol;Acc:MGI:1315199]	protein_coding	chr6	124785624-124787582
ENSMUSG00000101698.2	0.48	0.01	0.05	0.22	0.2	0.35	Gm29562	NA	predicted gene 29562 [Source:MGI Symbol;Acc:MGI:5580268]	lncRNA	chr9	88709575-88710478
ENSMUSG00000084341.2	-0.05	0.05	NA	0.01	0.9	NA	Gm3928	NA	predicted gene 3928 [Source:MGI Symbol;Acc:MGI:3782102]	processed_pseudogene	chrX	102119525-102120831
ENSMUSG00000003746.17	0.48	0	0	0.87	0	0	Man1a	17155	mannosidase 1, alpha [Source:MGI Symbol;Acc:MGI:104677]	protein_coding	chr10	53780881-53952705
ENSMUSG00000060621.7	0.48	0.01	0.05	0	0.98	0.99	Nkpd1	69547	NTPase, KAP family P-loop domain containing 1 [Source:MGI Symbol;Acc:MGI:1916797]	protein_coding	chr7	19251763-19258981
ENSMUSG00000097439.7	0.46	0.01	0.05	0.94	0	0	Gm16754	NA	predicted gene, 16754 [Source:MGI Symbol;Acc:MGI:4439678]	lncRNA	chr9	21136667-21144342
ENSMUSG00000067288.14	0.48	0	0.01	0.78	0	0	Rps28	54127	ribosomal protein S28 [Source:MGI Symbol;Acc:MGI:1859516]	protein_coding	chr17	34038001-34043536
ENSMUSG00000028466.16	0.48	0	0	0.54	0	0	Creb3	12913	cAMP responsive element binding protein 3 [Source:MGI Symbol;Acc:MGI:99946]	protein_coding	chr4	43562332-43567060
ENSMUSG00000058291.15	0.48	0	0	0.59	0	0	Zfp68	24135	zinc finger protein 68 [Source:MGI Symbol;Acc:MGI:1344427]	protein_coding	chr5	138601914-138618023
ENSMUSG00000021958.6	0.48	0	0.01	0.29	0.04	0.11	Pinx1	72400	PIN2/TERF1 interacting, telomerase inhibitor 1 [Source:MGI Symbol;Acc:MGI:1919650]	protein_coding	chr14	64097813-64157308
ENSMUSG00000039208.16	0.48	0	0.01	0.91	0	0	Metrnl	210029	meteorin, glial cell differentiation regulator-like [Source:MGI Symbol;Acc:MGI:2384806]	protein_coding	chr11	121592370-121607132
ENSMUSG00000028445.8	0.48	0	0	0.33	0	0	Enho	69638	energy homeostasis associated [Source:MGI Symbol;Acc:MGI:1916888]	protein_coding	chr4	41638144-41640324
ENSMUSG00000020089.9	0.48	0	0	0.26	0	0.02	Ppa1	67895	pyrophosphatase (inorganic) 1 [Source:MGI Symbol;Acc:MGI:97831]	protein_coding	chr10	61484331-61509947
ENSMUSG00000062488.10	0.48	0.01	0.03	0.74	0	0	Ifit3b	667370	interferon-induced protein with tetratricopeptide repeats 3B [Source:MGI Symbol;Acc:MGI:3698419]	protein_coding	chr19	34585370-34590801
ENSMUSG00000071451.11	0.48	0	0.02	0.43	0.01	0.02	Psmg4	69666	proteasome (prosome, macropain) assembly chaperone 4 [Source:MGI Symbol;Acc:MGI:1916916]	protein_coding	chr13	34346947-34362156
ENSMUSG00000003762.14	0.48	0	0	0.33	0.01	0.04	Coq8b	76889	coenzyme Q8B [Source:MGI Symbol;Acc:MGI:1924139]	protein_coding	chr7	26932448-26957375
ENSMUSG00000017677.12	0.48	0	0	0.8	0	0	Wsb1	78889	WD repeat and SOCS box-containing 1 [Source:MGI Symbol;Acc:MGI:1926139]	protein_coding	chr11	79130198-79145497
ENSMUSG00000072115.12	0.48	0	0.02	1.59	0	0	Ang	11727	angiogenin, ribonuclease, RNase A family, 5 [Source:MGI Symbol;Acc:MGI:88022]	protein_coding	chr14	51328607-51339466
ENSMUSG00000021994.16	0.48	0	0	0.13	0.2	0.35	Wnt5a	22418	wingless-type MMTV integration site family, member 5A [Source:MGI Symbol;Acc:MGI:98958]	protein_coding	chr14	28226707-28249405
ENSMUSG00000002458.14	0.48	0	0	0.49	0	0	Rgs19	56470	regulator of G-protein signaling 19 [Source:MGI Symbol;Acc:MGI:1915153]	protein_coding	chr2	181330212-181335770
ENSMUSG00000031995.10	0.48	0.01	0.03	-0.04	0.76	0.86	St14	19143	suppression of tumorigenicity 14 (colon carcinoma) [Source:MGI Symbol;Acc:MGI:1338881]	protein_coding	chr9	31000698-31043149
ENSMUSG00000071757.11	0.48	0	0	0.62	0	0	Zhx2	387609	zinc fingers and homeoboxes 2 [Source:MGI Symbol;Acc:MGI:2683087]	protein_coding	chr15	57558061-57703228
ENSMUSG00000027329.10	0.48	0	0.01	0.51	0	0.01	Spef1	70997	sperm flagellar 1 [Source:MGI Symbol;Acc:MGI:3513546]	protein_coding	chr2	131012181-131029202
ENSMUSG00000025779.11	0.48	0.01	0.04	0.51	0.01	0.02	Ly96	17087	lymphocyte antigen 96 [Source:MGI Symbol;Acc:MGI:1341909]	protein_coding	chr1	16758275-16779835
ENSMUSG00000034333.16	0.48	0	0	0.4	0	0	Zbed4	223773	zinc finger, BED type containing 4 [Source:MGI Symbol;Acc:MGI:2682302]	protein_coding	chr15	88635863-88668719
ENSMUSG00000070867.5	0.48	0	0.01	1.14	0	0	Trabd2b	666048	TraB domain containing 2B [Source:MGI Symbol;Acc:MGI:3650152]	protein_coding	chr4	114263921-114472295
ENSMUSG00000017697.4	0.48	0	0.02	0.27	0.08	0.17	Ada	11486	adenosine deaminase [Source:MGI Symbol;Acc:MGI:87916]	protein_coding	chr2	163568504-163592159
ENSMUSG00000036052.15	0.47	0	0	0.28	0.01	0.03	Dnajb5	56323	DnaJ heat shock protein family (Hsp40) member B5 [Source:MGI Symbol;Acc:MGI:1930018]	protein_coding	chr4	42949814-42959425
ENSMUSG00000029121.17	0.47	0	0	0.13	0.22	0.37	Crmp1	12933	collapsin response mediator protein 1 [Source:MGI Symbol;Acc:MGI:107793]	protein_coding	chr5	37399284-37449477
ENSMUSG00000070462.5	0.47	0	0	-0.03	0.66	0.78	Tlnrd1	80889	talin rod domain containing 1 [Source:MGI Symbol;Acc:MGI:1891420]	protein_coding	chr7	83529081-83533513
ENSMUSG00000090104.2	0.44	0.01	0.03	1.16	0	0	Slmapos2	NA	sarcolemma associated protein, opposite strand transcript 2 [Source:MGI Symbol;Acc:MGI:3801907]	lncRNA	chr14	26110354-26116676
ENSMUSG00000086841.2	0.47	0.01	0.03	0.44	0.01	0.04	2410006H16Rik	69221	RIKEN cDNA 2410006H16 gene [Source:MGI Symbol;Acc:MGI:1916471]	lncRNA	chr11	62493703-62495633
ENSMUSG00000028233.7	0.47	0	0	0.59	0	0	Tgs1	116940	trimethylguanosine synthase 1 [Source:MGI Symbol;Acc:MGI:2151797]	protein_coding	chr4	3574875-3616619
ENSMUSG00000027994.15	0.47	0	0	0.22	0.03	0.07	Mcub	66815	mitochondrial calcium uniporter dominant negative beta subunit [Source:MGI Symbol;Acc:MGI:1914065]	protein_coding	chr3	129708609-129763855
ENSMUSG00000016763.16	0.47	0	0.02	1.06	0	0	Scube1	64706	signal peptide, CUB domain, EGF-like 1 [Source:MGI Symbol;Acc:MGI:1890616]	protein_coding	chr15	83489200-83609222
ENSMUSG00000022476.9	0.47	0	0	0.33	0	0.01	Polr3h	78929	polymerase (RNA) III (DNA directed) polypeptide H [Source:MGI Symbol;Acc:MGI:1926179]	protein_coding	chr15	81772429-81810441
ENSMUSG00000102070.2	0.47	0.01	0.06	0.43	0.04	0.1	Gm28661	NA	predicted gene 28661 [Source:MGI Symbol;Acc:MGI:5579367]	unprocessed_pseudogene	chr1	24653966-24654646
ENSMUSG00000069682.7	0.47	0	0	0.67	0	0	Gm10275	NA	predicted pseudogene 10275 [Source:MGI Symbol;Acc:MGI:3704354]	transcribed_processed_pseudogene	chr10	29574742-29575376
ENSMUSG00000024131.9	0.47	0.02	0.07	0.17	0.28	0.44	Slc3a1	20532	solute carrier family 3, member 1 [Source:MGI Symbol;Acc:MGI:1195264]	protein_coding	chr17	85335804-85371664
ENSMUSG00000037465.11	0.47	0	0	0.41	0	0	Klf10	21847	Kruppel-like factor 10 [Source:MGI Symbol;Acc:MGI:1101353]	protein_coding	chr15	38291707-38300950
ENSMUSG00000019987.10	0.47	0.01	0.07	0.45	0.04	0.1	Arg1	11846	arginase, liver [Source:MGI Symbol;Acc:MGI:88070]	protein_coding	chr10	24791119-24803382
ENSMUSG00000055471.8	-0.67	0	0.01	-0.53	0.01	0.02	Alk	11682	anaplastic lymphoma kinase [Source:MGI Symbol;Acc:MGI:103305]	protein_coding	chr17	72175967-72911622
ENSMUSG00000050105.6	0.47	0.01	0.03	0.82	0	0	Grrp1	72690	glycine/arginine rich protein 1 [Source:MGI Symbol;Acc:MGI:1919940]	protein_coding	chr4	133978421-133981417
ENSMUSG00000113959.2	0.47	0	0.02	0.75	0	0	Gm46339	NA	predicted gene, 46339 [Source:MGI Symbol;Acc:MGI:5825976]	TEC	chr12	19351654-19355192
ENSMUSG00000030057.16	0.47	0	0	0.67	0	0	Cnbp	12785	cellular nucleic acid binding protein [Source:MGI Symbol;Acc:MGI:88431]	protein_coding	chr6	87819597-87828088
ENSMUSG00000029917.16	0.47	0.01	0.06	-0.18	0.27	0.43	Qrfprl	243407	pyroglutamylated RFamide peptide receptor like [Source:MGI Symbol;Acc:MGI:2441881]	protein_coding	chr6	65358089-65435134
ENSMUSG00000004677.18	0.47	0	0	0.35	0	0	Myo9b	17925	myosin IXb [Source:MGI Symbol;Acc:MGI:106624]	protein_coding	chr8	71725358-71813357
ENSMUSG00000085457.4	0.47	0	0	0.46	0	0	1110046J04Rik	68808	RIKEN cDNA 1110046J04 gene [Source:MGI Symbol;Acc:MGI:1916058]	lncRNA	chr13	34119550-34144164
ENSMUSG00000020307.16	0.47	0	0	0.2	0.04	0.09	Cdc34	216150	cell division cycle 34 [Source:MGI Symbol;Acc:MGI:102657]	protein_coding	chr10	79518029-79524232
ENSMUSG00000049881.14	0.47	0	0	0.46	0	0	2810025M15Rik	69953	RIKEN cDNA 2810025M15 gene [Source:MGI Symbol;Acc:MGI:1917203]	transcribed_processed_pseudogene	chr1	157239922-157247806
ENSMUSG00000010358.14	0.47	0	0	0.91	0	0	Ifi35	70110	interferon-induced protein 35 [Source:MGI Symbol;Acc:MGI:1917360]	protein_coding	chr11	101339233-101349524
ENSMUSG00000115167.2	0.47	0	0.01	0.25	0.07	0.16	Gm49015	NA	predicted gene, 49015 [Source:MGI Symbol;Acc:MGI:6118375]	lncRNA	chr14	79383699-79388829
ENSMUSG00000064307.14	0.47	0	0.01	0.47	0	0	Lrrc51	69358	leucine rich repeat containing 51 [Source:MGI Symbol;Acc:MGI:1916608]	protein_coding	chr7	101562191-101583102
ENSMUSG00000073702.12	0.47	0	0.01	0.7	0	0	Rpl31	114641	ribosomal protein L31 [Source:MGI Symbol;Acc:MGI:2149632]	protein_coding	chr1	39406923-39410992
ENSMUSG00000003541.7	0.46	0	0	0.34	0	0.01	Ier3	15937	immediate early response 3 [Source:MGI Symbol;Acc:MGI:104814]	protein_coding	chr17	36132576-36133815
ENSMUSG00000028028.12	0.3	0	0.01	0.5	0	0	Alpk1	71481	alpha-kinase 1 [Source:MGI Symbol;Acc:MGI:1918731]	protein_coding	chr3	127463959-127574176
ENSMUSG00000032845.17	0.14	0.21	0.41	0.8	0	0	Alpk2	225638	alpha-kinase 2 [Source:MGI Symbol;Acc:MGI:2449492]	protein_coding	chr18	65398600-65527137
ENSMUSG00000028069.17	0.46	0	0	0.33	0	0.01	Gpatch4	66614	G patch domain containing 4 [Source:MGI Symbol;Acc:MGI:1913864]	protein_coding	chr3	87950415-87963300
ENSMUSG00000093674.8	0.46	0	0	0.52	0	0	Rpl41	67945	ribosomal protein L41 [Source:MGI Symbol;Acc:MGI:1915195]	protein_coding	chr10	128383983-128385174
ENSMUSG00000019726.13	0.46	0	0	0.29	0.02	0.05	Lyst	17101	lysosomal trafficking regulator [Source:MGI Symbol;Acc:MGI:107448]	protein_coding	chr13	13764982-13953388
ENSMUSG00000006585.4	0.46	0.01	0.04	0.4	0.02	0.06	Cdt1	67177	chromatin licensing and DNA replication factor 1 [Source:MGI Symbol;Acc:MGI:1914427]	protein_coding	chr8	123294754-123300293
ENSMUSG00000002602.17	-0.03	0.72	0.85	0.26	0.01	0.04	Axl	26362	AXL receptor tyrosine kinase [Source:MGI Symbol;Acc:MGI:1347244]	protein_coding	chr7	25456698-25488130
ENSMUSG00000005124.11	0.46	0	0	0.74	0	0	Ccn4	22402	cellular communication network factor 4 [Source:MGI Symbol;Acc:MGI:1197008]	protein_coding	chr15	66763169-66795050
ENSMUSG00000041831.18	0.46	0	0	0.62	0	0	Sytl3	83672	synaptotagmin-like 3 [Source:MGI Symbol;Acc:MGI:1933367]	protein_coding	chr17	6926492-7005443
ENSMUSG00000026072.13	0.46	0	0.01	0.78	0	0	Il1r1	16177	interleukin 1 receptor, type I [Source:MGI Symbol;Acc:MGI:96545]	protein_coding	chr1	40264240-40356417
ENSMUSG00000008683.17	0.46	0	0.02	0.86	0	0	Rps15a	267019	ribosomal protein S15A [Source:MGI Symbol;Acc:MGI:2389091]	protein_coding	chr7	117703595-117715411
ENSMUSG00000006301.18	0.46	0	0	0.56	0	0	Tmbim1	69660	transmembrane BAX inhibitor motif containing 1 [Source:MGI Symbol;Acc:MGI:1916910]	protein_coding	chr1	74327406-74344781
ENSMUSG00000075408.6	0.46	0.01	0.06	0.62	0.01	0.02	Smim41	77717	small integral membrane protein 41 [Source:MGI Symbol;Acc:MGI:1924967]	protein_coding	chr15	101191093-101195307
ENSMUSG00000098702.2	0.46	0.01	0.04	0.32	0.05	0.12	1500015A07Rik	68982	RIKEN cDNA 1500015A07 gene [Source:MGI Symbol;Acc:MGI:1916232]	lncRNA	chr18	61859461-61868988
ENSMUSG00000086320.2	0.4	0	0	1.7	0	0	Gm12840	NA	predicted gene 12840 [Source:MGI Symbol;Acc:MGI:3650917]	lncRNA	chr4	117557385-117558120
ENSMUSG00000030309.17	0.46	0	0	0.39	0	0	Caprin2	232560	caprin family member 2 [Source:MGI Symbol;Acc:MGI:2448541]	protein_coding	chr6	148743990-148797735
ENSMUSG00000007458.15	0.46	0	0	0.5	0	0	M6pr	17113	mannose-6-phosphate receptor, cation dependent [Source:MGI Symbol;Acc:MGI:96904]	protein_coding	chr6	122285679-122294639
ENSMUSG00000040867.14	-0.09	0.36	0.57	-0.5	0	0	Begain	380785	brain-enriched guanylate kinase-associated [Source:MGI Symbol;Acc:MGI:3044626]	protein_coding	chr12	108998113-109034143
ENSMUSG00000019813.17	0.46	0	0.01	0.58	0	0	Cep57l1	103268	centrosomal protein 57-like 1 [Source:MGI Symbol;Acc:MGI:1915511]	protein_coding	chr10	41594836-41685867
ENSMUSG00000059229.8	0.46	0.02	0.07	-0.16	0.33	0.5	Gm6802	NA	predicted gene 6802 [Source:MGI Symbol;Acc:MGI:3646076]	transcribed_processed_pseudogene	chr12	19540309-19542291
ENSMUSG00000040612.14	0.46	0	0	0.41	0	0.01	Ildr2	100039795	immunoglobulin-like domain containing receptor 2 [Source:MGI Symbol;Acc:MGI:1196370]	protein_coding	chr1	166081708-166144392
ENSMUSG00000048731.16	0.46	0	0.02	0.49	0	0.01	Ggnbp1	70772	gametogenetin binding protein 1 [Source:MGI Symbol;Acc:MGI:3055306]	protein_coding	chr17	27236961-27256598
ENSMUSG00000000811.15	0.45	0	0	0.23	0.03	0.08	Txnrd3	232223	thioredoxin reductase 3 [Source:MGI Symbol;Acc:MGI:2386711]	protein_coding	chr6	89620970-89652511
ENSMUSG00000052419.8	0.45	0	0	0.7	0	0	2610001J05Rik	66520	RIKEN cDNA 2610001J05 gene [Source:MGI Symbol;Acc:MGI:1913770]	protein_coding	chr6	13867734-13871517
ENSMUSG00000073489.7	0.45	0.01	0.05	1.31	0	0	Ifi204	15951	interferon activated gene 204 [Source:MGI Symbol;Acc:MGI:96429]	protein_coding	chr1	173574859-173594509
ENSMUSG00000027613.16	0.45	0	0	0.27	0	0.02	Eif6	16418	eukaryotic translation initiation factor 6 [Source:MGI Symbol;Acc:MGI:1196288]	protein_coding	chr2	155661752-155668845
ENSMUSG00000052921.14	0.45	0	0.01	0.4	0.01	0.02	Arhgef15	442801	Rho guanine nucleotide exchange factor (GEF) 15 [Source:MGI Symbol;Acc:MGI:3045246]	protein_coding	chr11	68833981-68848306
ENSMUSG00000034663.14	0.18	0.04	0.13	0.35	0	0	Bmp2k	140780	BMP2 inducible kinase [Source:MGI Symbol;Acc:MGI:2155456]	protein_coding	chr5	97145548-97239726
ENSMUSG00000085495.2	0.45	0.02	0.07	0.07	0.66	0.78	Gm16796	100502946	predicted gene, 16796 [Source:MGI Symbol;Acc:MGI:4439720]	lncRNA	chr2	170341277-170353847
ENSMUSG00000059923.14	0.45	0	0	0.13	0.11	0.22	Grb2	14784	growth factor receptor bound protein 2 [Source:MGI Symbol;Acc:MGI:95805]	protein_coding	chr11	115534871-115599423
ENSMUSG00000028901.14	0.45	0	0	0.31	0.01	0.04	Gmeb1	56809	glucocorticoid modulatory element binding protein 1 [Source:MGI Symbol;Acc:MGI:2135604]	protein_coding	chr4	131948336-131988913
ENSMUSG00000020358.18	0.45	0	0	0.4	0	0	Hnrnpab	15384	heterogeneous nuclear ribonucleoprotein A/B [Source:MGI Symbol;Acc:MGI:1330294]	protein_coding	chr11	51490927-51497674
ENSMUSG00000005069.13	0.45	0	0	0.25	0.03	0.08	Pex5	19305	peroxisomal biogenesis factor 5 [Source:MGI Symbol;Acc:MGI:1098808]	protein_coding	chr6	124373775-124392026
ENSMUSG00000060419.9	0.45	0	0.02	0.67	0	0	Rps16-ps2	NA	ribosomal protein S16, pseudogene 2 [Source:MGI Symbol;Acc:MGI:3704259]	processed_pseudogene	chr5	129205141-129205581
ENSMUSG00000114025.2	0.45	0	0.01	0.7	0	0	Gm49331	NA	predicted gene, 49331 [Source:MGI Symbol;Acc:MGI:6121516]	unprocessed_pseudogene	chr12	17952390-17954676
ENSMUSG00000009566.13	0.45	0	0	0.46	0	0	Fpgs	14287	folylpolyglutamyl synthetase [Source:MGI Symbol;Acc:MGI:95576]	protein_coding	chr2	32572621-32594157
ENSMUSG00000092074.3	0.45	0	0	0.9	0	0	Dynlt1a	100310872	dynein light chain Tctex-type 1A [Source:MGI Symbol;Acc:MGI:3807506]	protein_coding	chr17	6356615-6367775
ENSMUSG00000025602.14	0.45	0	0.01	0.4	0	0.01	Zfp202	80902	zinc finger protein 202 [Source:MGI Symbol;Acc:MGI:1933401]	protein_coding	chr9	40103612-40124900
ENSMUSG00000020801.9	0.45	0	0	0.54	0	0	Med31	67279	mediator complex subunit 31 [Source:MGI Symbol;Acc:MGI:1914529]	protein_coding	chr11	72102550-72106418
ENSMUSG00000116627.2	0.45	0.01	0.05	0.52	0.01	0.03	Gm30124	NA	predicted gene, 30124 [Source:MGI Symbol;Acc:MGI:5589283]	lncRNA	chr12	21040537-21090429
ENSMUSG00000098274.8	0.45	0	0	0.62	0	0	Rpl24	68193	ribosomal protein L24 [Source:MGI Symbol;Acc:MGI:1915443]	protein_coding	chr16	55786638-55791798
ENSMUSG00000002733.9	0.45	0	0	0.45	0	0	Plekha3	83435	pleckstrin homology domain-containing, family A (phosphoinositide binding specific) member 3 [Source:MGI Symbol;Acc:MGI:1932515]	protein_coding	chr2	76505625-76527172
ENSMUSG00000022602.15	0.45	0.01	0.05	0.4	0.03	0.09	Arc	11838	activity regulated cytoskeletal-associated protein [Source:MGI Symbol;Acc:MGI:88067]	protein_coding	chr15	74540932-74544419
ENSMUSG00000053825.16	0.45	0	0	0.38	0	0	Ppfia2	327814	protein tyrosine phosphatase, receptor type, f polypeptide (PTPRF), interacting protein (liprin), alpha 2 [Source:MGI Symbol;Acc:MGI:2443834]	protein_coding	chr10	106306200-106771813
ENSMUSG00000037907.17	0.45	0	0	0.08	0.33	0.5	Ankrd13b	268445	ankyrin repeat domain 13b [Source:MGI Symbol;Acc:MGI:2144501]	protein_coding	chr11	77361311-77380504
ENSMUSG00000019297.10	0.45	0	0.01	0.34	0.01	0.03	Nop9	67842	NOP9 nucleolar protein [Source:MGI Symbol;Acc:MGI:1915092]	protein_coding	chr14	55983150-55992957
ENSMUSG00000031766.5	0.45	0	0.02	0.68	0	0	Slc12a3	20497	solute carrier family 12, member 3 [Source:MGI Symbol;Acc:MGI:108114]	protein_coding	chr8	95055829-95092842
ENSMUSG00000014771.14	0.45	0	0	0.23	0.05	0.11	Pdcd2	18567	programmed cell death 2 [Source:MGI Symbol;Acc:MGI:104643]	protein_coding	chr17	15739470-15747563
ENSMUSG00000034591.6	0.44	0	0	0.29	0	0	Slc41a2	338365	solute carrier family 41, member 2 [Source:MGI Symbol;Acc:MGI:2442940]	protein_coding	chr10	83066712-83173746
ENSMUSG00000103891.2	0.44	0.01	0.06	0.55	0.01	0.03	Gm37941	NA	predicted gene, 37941 [Source:MGI Symbol;Acc:MGI:5611169]	TEC	chr9	86666600-86668908
ENSMUSG00000020812.19	0.37	0.01	0.05	0.69	0	0	Snhg16	66293	small nucleolar RNA host gene 16 [Source:MGI Symbol;Acc:MGI:1913543]	lncRNA	chr11	116562430-116575898
ENSMUSG00000067336.7	-0.19	0.04	0.14	-0.35	0	0	Bmpr2	12168	bone morphogenetic protein receptor, type II (serine/threonine kinase) [Source:MGI Symbol;Acc:MGI:1095407]	protein_coding	chr1	59802559-59918173
ENSMUSG00000029777.11	0.44	0	0	0.2	0.07	0.15	Gars	353172	glycyl-tRNA synthetase [Source:MGI Symbol;Acc:MGI:2449057]	protein_coding	chr6	55014992-55056485
ENSMUSG00000035390.17	-0.17	0.1	0.25	-0.58	0	0	Brsk1	381979	BR serine/threonine kinase 1 [Source:MGI Symbol;Acc:MGI:2685946]	protein_coding	chr7	4693603-4718996
ENSMUSG00000036894.4	0.44	0	0	0.42	0	0	Rap2b	74012	RAP2B, member of RAS oncogene family [Source:MGI Symbol;Acc:MGI:1921262]	protein_coding	chr3	61269059-61275851
ENSMUSG00000074896.4	0.44	0.01	0.05	0.89	0	0	Ifit3	15959	interferon-induced protein with tetratricopeptide repeats 3 [Source:MGI Symbol;Acc:MGI:1101055]	protein_coding	chr19	34560931-34566131
ENSMUSG00000042354.8	0.44	0	0	0.63	0	0	Gnl3	30877	guanine nucleotide binding protein-like 3 (nucleolar) [Source:MGI Symbol;Acc:MGI:1353651]	protein_coding	chr14	30734390-30741109
ENSMUSG00000042895.7	0.44	0.01	0.06	2.68	0	0	Abra	223513	actin-binding Rho activating protein [Source:MGI Symbol;Acc:MGI:2444891]	protein_coding	chr15	41727472-41733116
ENSMUSG00000074024.6	0.44	0.02	0.07	0.2	0.22	0.37	4632427E13Rik	666737	RIKEN cDNA 4632427E13 gene [Source:MGI Symbol;Acc:MGI:1915436]	lncRNA	chr7	92383374-92390676
ENSMUSG00000070056.7	0.44	0	0	0.1	0.37	0.54	Mfhas1	52065	malignant fibrous histiocytoma amplified sequence 1 [Source:MGI Symbol;Acc:MGI:1098644]	protein_coding	chr8	36054952-36146603
ENSMUSG00000057561.11	0.44	0	0	0.78	0	0	Eif1a	13664	eukaryotic translation initiation factor 1A [Source:MGI Symbol;Acc:MGI:95298]	protein_coding	chr18	46730768-46749523
ENSMUSG00000032239.11	0.44	0	0	0.16	0.19	0.33	Rp9	55934	retinitis pigmentosa 9 (human) [Source:MGI Symbol;Acc:MGI:2157166]	protein_coding	chr9	22322343-22381039
ENSMUSG00000026473.17	0.44	0	0	0.26	0.01	0.04	Glul	14645	glutamate-ammonia ligase (glutamine synthetase) [Source:MGI Symbol;Acc:MGI:95739]	protein_coding	chr1	153775690-153785469
ENSMUSG00000016559.15	0.44	0	0	0.69	0	0	H3f3b	15081	H3.3 histone B [Source:MGI Symbol;Acc:MGI:1101768]	protein_coding	chr11	115912738-115918788
ENSMUSG00000056612.8	0.44	0	0	0.43	0	0	Ppp1r14b	18938	protein phosphatase 1, regulatory inhibitor subunit 14B [Source:MGI Symbol;Acc:MGI:107682]	protein_coding	chr19	6952336-6954692
ENSMUSG00000044906.7	0.44	0	0.01	0.68	0	0	4930503L19Rik	269033	RIKEN cDNA 4930503L19 gene [Source:MGI Symbol;Acc:MGI:1922045]	protein_coding	chr18	70585283-70605580
ENSMUSG00000025981.14	0.44	0	0	0.39	0	0	Coq10b	67876	coenzyme Q10B [Source:MGI Symbol;Acc:MGI:1915126]	protein_coding	chr1	55091929-55111861
ENSMUSG00000107314.2	0.44	0.02	0.07	0.11	0.49	0.65	Gm20488	NA	predicted gene 20488 [Source:MGI Symbol;Acc:MGI:5141953]	lncRNA	chr5	149291941-149354147
ENSMUSG00000029322.13	0.44	0.02	0.07	1.11	0	0	Plac8	231507	placenta-specific 8 [Source:MGI Symbol;Acc:MGI:2445289]	protein_coding	chr5	100701591-100720111
ENSMUSG00000028108.17	0.44	0.01	0.05	0.32	0.06	0.14	Ecm1	13601	extracellular matrix protein 1 [Source:MGI Symbol;Acc:MGI:103060]	protein_coding	chr3	95641459-95646881
ENSMUSG00000021215.16	0.44	0	0	0.3	0	0.02	Net1	56349	neuroepithelial cell transforming gene 1 [Source:MGI Symbol;Acc:MGI:1927138]	protein_coding	chr13	3932018-3968220
ENSMUSG00000025508.14	0.44	0	0	0.37	0	0.01	Rplp2	67186	ribosomal protein, large P2 [Source:MGI Symbol;Acc:MGI:1914436]	protein_coding	chr7	141027283-141031498
ENSMUSG00000030744.14	0.44	0	0.01	0.69	0	0	Rps3	27050	ribosomal protein S3 [Source:MGI Symbol;Acc:MGI:1350917]	protein_coding	chr7	99127103-99132945
ENSMUSG00000030443.17	0.43	0	0.01	0.43	0	0.01	Zfp583	213011	zinc finger protein 583 [Source:MGI Symbol;Acc:MGI:2682297]	protein_coding	chr7	6318659-6334284
ENSMUSG00000012889.9	0.43	0.02	0.08	1.47	0	0	Podnl1	244550	podocan-like 1 [Source:MGI Symbol;Acc:MGI:2685352]	protein_coding	chr8	84852618-84859156
ENSMUSG00000002332.17	0.43	0	0	0.34	0	0.01	Dhrs1	52585	dehydrogenase/reductase (SDR family) member 1 [Source:MGI Symbol;Acc:MGI:1196314]	protein_coding	chr14	55976477-55983147
ENSMUSG00000025484.10	0.43	0	0	0.56	0	0	Bet1l	54399	Bet1 golgi vesicular membrane trafficking protein like [Source:MGI Symbol;Acc:MGI:1913128]	protein_coding	chr7	140433307-140437490
ENSMUSG00000018567.15	0.43	0	0	0.51	0	0	Gabarap	56486	gamma-aminobutyric acid receptor associated protein [Source:MGI Symbol;Acc:MGI:1861742]	protein_coding	chr11	69881969-69885777
ENSMUSG00000106717.2	0.43	0.01	0.05	0.69	0	0	Gm42798	NA	predicted gene 42798 [Source:MGI Symbol;Acc:MGI:5662935]	TEC	chr5	31367688-31371659
ENSMUSG00000063171.5	0.43	0	0.01	0.15	0.26	0.41	Rps4l	66184	ribosomal protein S4-like [Source:MGI Symbol;Acc:MGI:1913434]	transcribed_processed_pseudogene	chr6	148256154-148257096
ENSMUSG00000057130.13	0.43	0	0.02	0.55	0	0	Txnl4a	27366	thioredoxin-like 4A [Source:MGI Symbol;Acc:MGI:1351613]	protein_coding	chr18	80250010-80269070
ENSMUSG00000027840.6	0.43	0	0	-0.18	0.11	0.21	Wnt2b	22414	wingless-type MMTV integration site family, member 2B [Source:MGI Symbol;Acc:MGI:1261834]	protein_coding	chr3	104852588-104869237
ENSMUSG00000060860.9	0.43	0	0	0.21	0.01	0.04	Ube2s	77891	ubiquitin-conjugating enzyme E2S [Source:MGI Symbol;Acc:MGI:1925141]	protein_coding	chr7	4797545-4815589
ENSMUSG00000062470.11	0.43	0.02	0.07	0.35	0.07	0.16	Fbxl12os	66662	F-box and leucine-rich repeat protein 12, opposite strand [Source:MGI Symbol;Acc:MGI:1913912]	lncRNA	chr9	20518754-20528567
ENSMUSG00000026254.18	0.43	0	0	0.32	0.01	0.02	Eif4e2	26987	eukaryotic translation initiation factor 4E member 2 [Source:MGI Symbol;Acc:MGI:1914440]	protein_coding	chr1	87141636-87168210
ENSMUSG00000068735.15	0.43	0	0.03	0.33	0.04	0.09	Trp53i11	277414	transformation related protein 53 inducible protein 11 [Source:MGI Symbol;Acc:MGI:2670995]	protein_coding	chr2	93017893-93032104
ENSMUSG00000064210.8	0.43	0	0	0.26	0.01	0.03	Ano6	105722	anoctamin 6 [Source:MGI Symbol;Acc:MGI:2145890]	protein_coding	chr15	95688724-95872632
ENSMUSG00000020891.12	0.43	0.01	0.05	0.71	0	0	Alox8	11688	arachidonate 8-lipoxygenase [Source:MGI Symbol;Acc:MGI:1098228]	protein_coding	chr11	69074758-69088669
ENSMUSG00000021209.13	0.43	0	0	0.54	0	0	Ppp4r4	74521	protein phosphatase 4, regulatory subunit 4 [Source:MGI Symbol;Acc:MGI:1921771]	protein_coding	chr12	103498542-103580090
ENSMUSG00000026678.11	0.43	0	0	0.28	0	0.01	Rgs5	19737	regulator of G-protein signaling 5 [Source:MGI Symbol;Acc:MGI:1098434]	protein_coding	chr1	169483070-169523382
ENSMUSG00000022296.11	0.43	0	0	0.2	0.08	0.17	Baalc	118452	brain and acute leukemia, cytoplasmic [Source:MGI Symbol;Acc:MGI:1928704]	protein_coding	chr15	38740784-38816307
ENSMUSG00000082229.2	-0.21	0	0.01	-0.26	0	0	Nap1l2	17954	nucleosome assembly protein 1-like 2 [Source:MGI Symbol;Acc:MGI:106654]	protein_coding	chrX	102227782-102230246
ENSMUSG00000074129.15	0.43	0	0.01	0.62	0	0	Rpl13a	22121	ribosomal protein L13A [Source:MGI Symbol;Acc:MGI:1351455]	protein_coding	chr7	44774982-44778185
ENSMUSG00000027357.17	0.43	0	0	0.5	0	0	Crls1	66586	cardiolipin synthase 1 [Source:MGI Symbol;Acc:MGI:1913836]	protein_coding	chr2	132688586-132708705
ENSMUSG00000042684.9	0.43	0	0.01	0.83	0	0	Npl	74091	N-acetylneuraminate pyruvate lyase [Source:MGI Symbol;Acc:MGI:1921341]	protein_coding	chr1	153378761-153425791
ENSMUSG00000113388.2	0.43	0	0	0.31	0	0.01	Gm48111	NA	predicted gene, 48111 [Source:MGI Symbol;Acc:MGI:6097464]	processed_pseudogene	chr13	65552110-65555950
ENSMUSG00000053046.17	-0.14	0.12	0.29	-0.41	0	0	Brsk2	75770	BR serine/threonine kinase 2 [Source:MGI Symbol;Acc:MGI:1923020]	protein_coding	chr7	141503488-141557984
ENSMUSG00000020803.4	0.43	0	0	0.55	0	0	Txndc17	52700	thioredoxin domain containing 17 [Source:MGI Symbol;Acc:MGI:1289248]	protein_coding	chr11	72098373-72100841
ENSMUSG00000013822.8	0.43	0	0	0.35	0	0	Elof1	66126	ELF1 homolog, elongation factor 1 [Source:MGI Symbol;Acc:MGI:1913376]	protein_coding	chr9	22024285-22028468
ENSMUSG00000032078.18	0.43	0	0	0.39	0	0	Zpr1	22687	ZPR1 zinc finger [Source:MGI Symbol;Acc:MGI:1330262]	protein_coding	chr9	46184362-46193941
ENSMUSG00000079523.9	0.43	0	0	0.24	0.01	0.02	Tmsb10	19240	thymosin, beta 10 [Source:MGI Symbol;Acc:MGI:109146]	protein_coding	chr6	72934330-72935731
ENSMUSG00000009013.6	0.43	0	0.01	0.59	0	0	Dynll1	56455	dynein light chain LC8-type 1 [Source:MGI Symbol;Acc:MGI:1861457]	protein_coding	chr5	115435169-115439058
ENSMUSG00000020248.19	0.43	0	0	0.81	0	0	Nfyb	18045	nuclear transcription factor-Y beta [Source:MGI Symbol;Acc:MGI:97317]	protein_coding	chr10	82584535-82599978
ENSMUSG00000089998.3	0.43	0.02	0.07	0.02	0.88	0.93	Phtf1os	100125931	putative homeodomain transcription factor 1, opposite strand [Source:MGI Symbol;Acc:MGI:3698050]	lncRNA	chr3	103871852-103875897
ENSMUSG00000025470.12	0.43	0	0	0.04	0.7	0.81	Zfp511	69752	zinc finger protein 511 [Source:MGI Symbol;Acc:MGI:1917002]	protein_coding	chr7	139616304-139620515
ENSMUSG00000005813.13	0.42	0	0	0.42	0	0	Metap1	75624	methionyl aminopeptidase 1 [Source:MGI Symbol;Acc:MGI:1922874]	protein_coding	chr3	138164717-138195276
ENSMUSG00000055629.6	0.42	0	0	-0.11	0.24	0.4	B4galnt4	330671	beta-1,4-N-acetyl-galactosaminyl transferase 4 [Source:MGI Symbol;Acc:MGI:2652891]	protein_coding	chr7	140641017-140652313
ENSMUSG00000093908.3	0.42	0	0	-0.05	0.65	0.78	Gm5784	NA	predicted gene 5784 [Source:MGI Symbol;Acc:MGI:3647969]	lncRNA	chr12	19437810-19483082
ENSMUSG00000025408.16	0.42	0	0.02	0.93	0	0	Ddit3	13198	DNA-damage inducible transcript 3 [Source:MGI Symbol;Acc:MGI:109247]	protein_coding	chr10	127126643-127132157
ENSMUSG00000051518.9	0.42	0	0.02	0.29	0.05	0.11	Rps19bp1	66538	ribosomal protein S19 binding protein 1 [Source:MGI Symbol;Acc:MGI:1913788]	protein_coding	chr15	80144816-80148516
ENSMUSG00000032540.17	0.42	0	0	0.55	0	0	Abhd5	67469	abhydrolase domain containing 5 [Source:MGI Symbol;Acc:MGI:1914719]	protein_coding	chr9	122180673-122210589
ENSMUSG00000027322.12	0.42	0	0.03	0.98	0	0	Siglec1	20612	sialic acid binding Ig-like lectin 1, sialoadhesin [Source:MGI Symbol;Acc:MGI:99668]	protein_coding	chr2	130911140-130928685
ENSMUSG00000024014.9	0.42	0	0.02	0.45	0	0.01	Pim1	18712	proviral integration site 1 [Source:MGI Symbol;Acc:MGI:97584]	protein_coding	chr17	29709727-29715086
ENSMUSG00000030641.11	0.42	0.01	0.04	0.46	0.01	0.02	Ddias	74041	DNA damage-induced apoptosis suppressor [Source:MGI Symbol;Acc:MGI:1921291]	protein_coding	chr7	92506733-92523455
ENSMUSG00000023030.17	0.42	0	0	0.41	0	0	Slc11a2	18174	solute carrier family 11 (proton-coupled divalent metal ion transporters), member 2 [Source:MGI Symbol;Acc:MGI:1345279]	protein_coding	chr15	100285779-100322953
ENSMUSG00000007892.9	0.42	0	0.01	0.58	0	0	Rplp1	56040	ribosomal protein, large, P1 [Source:MGI Symbol;Acc:MGI:1927099]	protein_coding	chr9	61820566-61821824
ENSMUSG00000025362.7	0.42	0	0.02	0.57	0	0	Rps26	27370	ribosomal protein S26 [Source:MGI Symbol;Acc:MGI:1351628]	protein_coding	chr10	128460403-128462616
ENSMUSG00000026930.16	0.42	0	0	0.16	0.1	0.2	Gpsm1	67839	G-protein signalling modulator 1 (AGS3-like, C. elegans) [Source:MGI Symbol;Acc:MGI:1915089]	protein_coding	chr2	26205527-26238249
ENSMUSG00000021423.7	0.42	0	0	0.74	0	0	Ly86	17084	lymphocyte antigen 86 [Source:MGI Symbol;Acc:MGI:1321404]	protein_coding	chr13	37529184-37603012
ENSMUSG00000022359.11	0.42	0	0	0.24	0.03	0.08	Wdyhv1	76773	WDYHV motif containing 1 [Source:MGI Symbol;Acc:MGI:1924023]	protein_coding	chr15	58004773-58022061
ENSMUSG00000020250.12	0.42	0	0	0.42	0	0	Txnrd1	50493	thioredoxin reductase 1 [Source:MGI Symbol;Acc:MGI:1354175]	protein_coding	chr10	82669785-82733546
ENSMUSG00000034247.10	0.42	0	0	0.51	0	0	Plekhm1	353047	pleckstrin homology domain containing, family M (with RUN domain) member 1 [Source:MGI Symbol;Acc:MGI:2443207]	protein_coding	chr11	103255101-103303513
ENSMUSG00000023032.13	0.42	0	0	0.24	0.04	0.1	Slc4a8	59033	solute carrier family 4 (anion exchanger), member 8 [Source:MGI Symbol;Acc:MGI:1928745]	protein_coding	chr15	100659628-100721849
ENSMUSG00000116606.2	0.42	0.02	0.08	0.23	0.18	0.32	Gm10479	NA	predicted gene 10479 [Source:MGI Symbol;Acc:MGI:3704385]	lncRNA	chr12	20476914-20485418
ENSMUSG00000041453.13	0.42	0	0.02	0.77	0	0	Rpl21	19933	ribosomal protein L21 [Source:MGI Symbol;Acc:MGI:1278340]	protein_coding	chr5	146769700-146773842
ENSMUSG00000044471.13	0.42	0.01	0.06	-0.14	0.35	0.52	Lncpint	232685	long non-protein coding RNA, Trp53 induced transcript [Source:MGI Symbol;Acc:MGI:2673128]	lncRNA	chr6	31059500-31197423
ENSMUSG00000057191.14	0.42	0.01	0.07	1	0	0	AB124611	382062	cDNA sequence AB124611 [Source:MGI Symbol;Acc:MGI:3043001]	protein_coding	chr9	21437472-21456629
ENSMUSG00000021326.14	0.42	0	0	0.04	0.7	0.82	Trim27	19720	tripartite motif-containing 27 [Source:MGI Symbol;Acc:MGI:97904]	protein_coding	chr13	21363615-21378894
ENSMUSG00000025090.10	0.42	0	0	0.53	0	0	Ccdc172	75645	coiled-coil domain containing 172 [Source:MGI Symbol;Acc:MGI:1922895]	protein_coding	chr19	58500424-58541517
ENSMUSG00000059070.17	0.42	0	0	0.57	0	0	Rpl18	19899	ribosomal protein L18 [Source:MGI Symbol;Acc:MGI:98003]	protein_coding	chr7	45364881-45370260
ENSMUSG00000018143.11	0.42	0	0	0.65	0	0	Mafk	17135	v-maf musculoaponeurotic fibrosarcoma oncogene family, protein K (avian) [Source:MGI Symbol;Acc:MGI:99951]	protein_coding	chr5	139777268-139788408
ENSMUSG00000029310.14	0.42	0	0	0.33	0	0	Nudt9	74167	nudix (nucleoside diphosphate linked moiety X)-type motif 9 [Source:MGI Symbol;Acc:MGI:1921417]	protein_coding	chr5	104194172-104213245
ENSMUSG00000053175.18	0.41	0	0.02	0.81	0	0	Bcl3	12051	B cell leukemia/lymphoma 3 [Source:MGI Symbol;Acc:MGI:88140]	protein_coding	chr7	19542387-19556695
ENSMUSG00000052512.18	0.41	0	0.01	0.24	0.05	0.11	Nav2	78286	neuron navigator 2 [Source:MGI Symbol;Acc:MGI:2183691]	protein_coding	chr7	48558464-49259838
ENSMUSG00000018566.15	0.41	0.02	0.07	0.09	0.56	0.71	Slc2a4	20528	solute carrier family 2 (facilitated glucose transporter), member 4 [Source:MGI Symbol;Acc:MGI:95758]	protein_coding	chr11	69833365-69839014
ENSMUSG00000108592.3	0.41	0.02	0.08	0.07	0.64	0.77	Gm38973	NA	predicted gene, 38973 [Source:MGI Symbol;Acc:MGI:5621858]	lncRNA	chr7	27348851-27350484
ENSMUSG00000050708.17	0.41	0	0	0.52	0	0	Ftl1	14325	ferritin light polypeptide 1 [Source:MGI Symbol;Acc:MGI:95589]	protein_coding	chr7	45107368-45109308
ENSMUSG00000034892.9	0.41	0	0.02	0.72	0	0	Rps29	20090	ribosomal protein S29 [Source:MGI Symbol;Acc:MGI:107681]	protein_coding	chr12	69204496-69205960
ENSMUSG00000023286.17	0.41	0	0.01	0.22	0.07	0.15	Ube2j2	140499	ubiquitin-conjugating enzyme E2J 2 [Source:MGI Symbol;Acc:MGI:2153608]	protein_coding	chr4	156028288-156044061
ENSMUSG00000007050.18	0.41	0.01	0.04	0.08	0.55	0.7	Lsm2	27756	LSM2 homolog, U6 small nuclear RNA and mRNA degradation associated [Source:MGI Symbol;Acc:MGI:90676]	protein_coding	chr17	35200838-35204867
ENSMUSG00000020484.20	0.41	0	0.02	0.91	0	0	Xbp1	22433	X-box binding protein 1 [Source:MGI Symbol;Acc:MGI:98970]	protein_coding	chr11	5470659-5475893
ENSMUSG00000032372.15	0.41	0	0.01	0.56	0	0	Plscr2	18828	phospholipid scramblase 2 [Source:MGI Symbol;Acc:MGI:1270860]	protein_coding	chr9	92157655-92179805
ENSMUSG00000030616.17	0.41	0	0	0.42	0	0	Sytl2	83671	synaptotagmin-like 2 [Source:MGI Symbol;Acc:MGI:1933366]	protein_coding	chr7	89951460-90059927
ENSMUSG00000086503.5	0.04	0.56	0.74	0.53	0.02	0.04	Xist	213742	inactive X specific transcripts [Source:MGI Symbol;Acc:MGI:98974]	lncRNA	chrX	102503972-102526860
ENSMUSG00000031527.8	0.41	0	0	0.43	0	0	Eri1	67276	exoribonuclease 1 [Source:MGI Symbol;Acc:MGI:1914526]	protein_coding	chr8	35932407-35963350
ENSMUSG00000027630.14	0.41	0	0	0.24	0.02	0.06	Tbl1xr1	81004	transducin (beta)-like 1X-linked receptor 1 [Source:MGI Symbol;Acc:MGI:2441730]	protein_coding	chr3	22130816-22270758
ENSMUSG00000057378.16	0.41	0	0	0.34	0	0	Ryr3	20192	ryanodine receptor 3 [Source:MGI Symbol;Acc:MGI:99684]	protein_coding	chr2	112461700-113047441
ENSMUSG00000052681.9	0.41	0	0	0.65	0	0	Rap1b	215449	RAS related protein 1b [Source:MGI Symbol;Acc:MGI:894315]	protein_coding	chr10	117649776-117681940
ENSMUSG00000074063.11	0.41	0.01	0.05	0.53	0	0.01	Osgin1	71839	oxidative stress induced growth inhibitor 1 [Source:MGI Symbol;Acc:MGI:1919089]	protein_coding	chr8	120160863-120172995
ENSMUSG00000037499.10	0.41	0	0	0.48	0	0	Nenf	66208	neuron derived neurotrophic factor [Source:MGI Symbol;Acc:MGI:1913458]	protein_coding	chr1	191038986-191050391
ENSMUSG00000022125.8	0.41	0	0	0.42	0	0	Cln5	211286	ceroid-lipofuscinosis, neuronal 5 [Source:MGI Symbol;Acc:MGI:2442253]	protein_coding	chr14	103307652-103315064
ENSMUSG00000037058.17	0.41	0	0	0.56	0	0	Paip2	67869	polyadenylate-binding protein-interacting protein 2 [Source:MGI Symbol;Acc:MGI:1915119]	protein_coding	chr18	35731670-35750240
ENSMUSG00000027469.17	0.41	0	0.02	0.37	0.01	0.04	Tpx2	72119	TPX2, microtubule-associated [Source:MGI Symbol;Acc:MGI:1919369]	protein_coding	chr2	152689884-152737241
ENSMUSG00000038267.16	0.41	0	0.02	0.3	0.03	0.08	Slc22a23	73102	solute carrier family 22, member 23 [Source:MGI Symbol;Acc:MGI:1920352]	protein_coding	chr13	34363141-34529165
ENSMUSG00000036459.16	0.41	0	0.02	0.55	0	0	Wtip	101543	WT1-interacting protein [Source:MGI Symbol;Acc:MGI:2141920]	protein_coding	chr7	33808968-33832693
ENSMUSG00000054065.13	0.41	0	0.02	0.16	0.25	0.41	Pkp3	56460	plakophilin 3 [Source:MGI Symbol;Acc:MGI:1891830]	protein_coding	chr7	140658131-140670423
ENSMUSG00000025290.18	0.41	0	0.02	0.8	0	0	Rps24	20088	ribosomal protein S24 [Source:MGI Symbol;Acc:MGI:98147]	protein_coding	chr14	24537193-24547027
ENSMUSG00000015647.10	0.41	0	0.02	0.31	0.03	0.07	Lama5	16776	laminin, alpha 5 [Source:MGI Symbol;Acc:MGI:105382]	protein_coding	chr2	179818166-179867652
ENSMUSG00000026675.13	0.4	0	0	0.52	0	0	Hsd17b7	15490	hydroxysteroid (17-beta) dehydrogenase 7 [Source:MGI Symbol;Acc:MGI:1330808]	protein_coding	chr1	169777104-169796810
ENSMUSG00000022204.10	0.4	0	0	0.62	0	0	Ngdn	68966	neuroguidin, EIF4E binding protein [Source:MGI Symbol;Acc:MGI:1916216]	protein_coding	chr14	55252911-55261594
ENSMUSG00000047139.10	0.4	0	0	0.4	0	0	Cd24a	12484	CD24a antigen [Source:MGI Symbol;Acc:MGI:88323]	protein_coding	chr10	43454280-43460261
ENSMUSG00000112662.2	0.33	0.03	0.11	1.39	0	0	Gm47922	NA	predicted gene, 47922 [Source:MGI Symbol;Acc:MGI:6097178]	lncRNA	chr10	77957267-77973931
ENSMUSG00000005732.15	0.4	0	0.01	0.38	0	0.01	Ranbp1	19385	RAN binding protein 1 [Source:MGI Symbol;Acc:MGI:96269]	protein_coding	chr16	18057648-18066596
ENSMUSG00000024771.8	0.4	0.01	0.05	0.28	0.08	0.17	Lipk	240633	lipase, family member K [Source:MGI Symbol;Acc:MGI:2679259]	protein_coding	chr19	33985690-34025235
ENSMUSG00000005481.19	0.4	0	0	0.5	0	0	Ddx39a	68278	DEAD box helicase 39a [Source:MGI Symbol;Acc:MGI:1915528]	protein_coding	chr8	84441806-84453521
ENSMUSG00000073982.12	0.4	0	0	0.43	0	0	Rhog	56212	ras homolog family member G [Source:MGI Symbol;Acc:MGI:1928370]	protein_coding	chr7	101888330-101905261
ENSMUSG00000021890.7	0.4	0	0	0.12	0.22	0.36	Eaf1	74427	ELL associated factor 1 [Source:MGI Symbol;Acc:MGI:1921677]	protein_coding	chr14	31216356-31231815
ENSMUSG00000045975.9	0.4	0	0	0.18	0.12	0.23	C2cd2	207781	C2 calcium-dependent domain containing 2 [Source:MGI Symbol;Acc:MGI:1891883]	protein_coding	chr16	97656409-97763798
ENSMUSG00000024063.14	0.4	0	0	0.19	0.01	0.04	Lbh	77889	limb-bud and heart [Source:MGI Symbol;Acc:MGI:1925139]	protein_coding	chr17	73225300-73248942
ENSMUSG00000046111.18	0.4	0	0	0.26	0	0	Cep295	319675	centrosomal protein 295 [Source:MGI Symbol;Acc:MGI:2442521]	protein_coding	chr9	15228211-15269084
ENSMUSG00000063506.15	0.4	0	0	0.24	0.03	0.07	Arhgap22	239027	Rho GTPase activating protein 22 [Source:MGI Symbol;Acc:MGI:2443418]	protein_coding	chr14	32935983-33091891
ENSMUSG00000030905.6	0.4	0	0.03	0.57	0	0	Crym	12971	crystallin, mu [Source:MGI Symbol;Acc:MGI:102675]	protein_coding	chr7	119785603-119801334
ENSMUSG00000042918.18	0.4	0.01	0.06	-0.63	0	0.01	Mamstr	74490	MEF2 activating motif and SAP domain containing transcriptional regulator [Source:MGI Symbol;Acc:MGI:1921740]	protein_coding	chr7	45289401-45295945
ENSMUSG00000079018.11	0.4	0	0.02	0.27	0.04	0.1	Ly6c1	17067	lymphocyte antigen 6 complex, locus C1 [Source:MGI Symbol;Acc:MGI:96882]	protein_coding	chr15	74915867-74920679
ENSMUSG00000040659.4	0.4	0	0	0.11	0.22	0.36	Efhd2	27984	EF hand domain containing 2 [Source:MGI Symbol;Acc:MGI:106504]	protein_coding	chr4	141585453-141602231
ENSMUSG00000056313.6	0.4	0.01	0.05	0.67	0	0	Tcim	69068	transcriptional and immune response regulator [Source:MGI Symbol;Acc:MGI:1916318]	protein_coding	chr8	24927196-24929000
ENSMUSG00000110685.2	0.4	0	0	0.21	0.04	0.1	Gm5373	NA	predicted gene 5373 [Source:MGI Symbol;Acc:MGI:3779485]	transcribed_unprocessed_pseudogene	chr8	72277285-72611125
ENSMUSG00000118663.1	0.4	0	0.01	0.29	0.02	0.05	SPATA5L1	214616	spermatosis associated 5-like 1 [Source:NCBI gene (formerly Entrezgene);Acc:214616]	protein_coding	chr2	122461120-122474750
ENSMUSG00000040151.10	0.4	0	0	0.39	0	0	Hs2st1	23908	heparan sulfate 2-O-sulfotransferase 1 [Source:MGI Symbol;Acc:MGI:1346049]	protein_coding	chr3	144135467-144275942
ENSMUSG00000021660.15	0.4	0	0	0.35	0	0	Btf3	218490	basic transcription factor 3 [Source:MGI Symbol;Acc:MGI:1202875]	protein_coding	chr13	98446404-98453514
ENSMUSG00000052033.14	0.4	0	0.01	0.67	0	0	Pfdn4	109054	prefoldin 4 [Source:MGI Symbol;Acc:MGI:1923512]	protein_coding	chr2	170338348-170361043
ENSMUSG00000082812.2	-0.01	0.55	NA	0.07	0.04	NA	Gm14860	NA	predicted gene 14860 [Source:MGI Symbol;Acc:MGI:3801974]	processed_pseudogene	chrX	102558528-102558956
ENSMUSG00000022844.9	0.4	0	0.01	0.31	0.01	0.03	Pdia5	72599	protein disulfide isomerase associated 5 [Source:MGI Symbol;Acc:MGI:1919849]	protein_coding	chr16	35217682-35311243
ENSMUSG00000040681.17	0.4	0	0.03	0.68	0	0	Hmgn1	15312	high mobility group nucleosomal binding domain 1 [Source:MGI Symbol;Acc:MGI:96120]	protein_coding	chr16	95921818-95928929
ENSMUSG00000025239.4	0.4	0	0	0.72	0	0	Limd1	29806	LIM domains containing 1 [Source:MGI Symbol;Acc:MGI:1352502]	protein_coding	chr9	123307771-123350617
ENSMUSG00000006575.15	0.4	0	0	0.14	0.07	0.15	Rundc3a	51799	RUN domain containing 3A [Source:MGI Symbol;Acc:MGI:1858752]	protein_coding	chr11	102284229-102293381
ENSMUSG00000042682.11	0.4	0	0	0.61	0	0	Selenok	80795	selenoprotein K [Source:MGI Symbol;Acc:MGI:1931466]	protein_coding	chr14	29690265-29697619
ENSMUSG00000032518.7	0.4	0	0	0.61	0	0	Rpsa	16785	ribosomal protein SA [Source:MGI Symbol;Acc:MGI:105381]	protein_coding	chr9	119956755-119961435
ENSMUSG00000085148.2	0.4	0	0	0.16	0.1	0.2	Mir22hg	100042498	Mir22 host gene (non-protein coding) [Source:MGI Symbol;Acc:MGI:1914348]	lncRNA	chr11	75352365-75357502
ENSMUSG00000061787.16	0.4	0	0.02	0.74	0	0	Rps17	20068	ribosomal protein S17 [Source:MGI Symbol;Acc:MGI:1309526]	protein_coding	chr7	80992480-80995002
ENSMUSG00000061244.15	0.4	0	0	0.35	0	0	Exoc5	105504	exocyst complex component 5 [Source:MGI Symbol;Acc:MGI:2145645]	protein_coding	chr14	49241547-49304110
ENSMUSG00000031264.14	0.78	0	0.01	0.74	0	0.01	Btk	12229	Bruton agammaglobulinemia tyrosine kinase [Source:MGI Symbol;Acc:MGI:88216]	protein_coding	chrX	133443085-133484319
ENSMUSG00000057036.8	0.4	0.01	0.03	0.59	0	0	Gm7536	NA	predicted gene 7536 [Source:MGI Symbol;Acc:MGI:3645137]	processed_pseudogene	chr3	24387232-24387675
ENSMUSG00000018189.13	0.4	0.01	0.04	0.54	0	0.01	Uchl5	56207	ubiquitin carboxyl-terminal esterase L5 [Source:MGI Symbol;Acc:MGI:1914848]	protein_coding	chr1	143653010-143683204
ENSMUSG00000030986.14	0.4	0	0	0.12	0.23	0.39	Dhx32	101437	DEAH (Asp-Glu-Ala-His) box polypeptide 32 [Source:MGI Symbol;Acc:MGI:2141813]	protein_coding	chr7	133322671-133384455
ENSMUSG00000051124.7	0.4	0.02	0.08	0.36	0.07	0.15	Gimap9	317758	GTPase, IMAP family member 9 [Source:MGI Symbol;Acc:MGI:3511744]	protein_coding	chr6	48653063-48656048
ENSMUSG00000039737.12	0.4	0.01	0.03	0.42	0.01	0.02	Prkrip1	66801	Prkr interacting protein 1 (IL11 inducible) [Source:MGI Symbol;Acc:MGI:1914051]	protein_coding	chr5	136206981-136227817
ENSMUSG00000117234.2	0.4	0	0	0.63	0	0	Gm7818	NA	predicted gene 7818 [Source:MGI Symbol;Acc:MGI:3643608]	processed_pseudogene	chr17	22286245-22288869
ENSMUSG00000026020.10	0.4	0	0.01	0.85	0	0	Nop58	55989	NOP58 ribonucleoprotein [Source:MGI Symbol;Acc:MGI:1933184]	protein_coding	chr1	59724130-59758203
ENSMUSG00000112917.2	0.4	0	0.02	0.53	0	0	Gm47331	NA	predicted gene, 47331 [Source:MGI Symbol;Acc:MGI:6096219]	processed_pseudogene	chr10	47817937-47821523
ENSMUSG00000075279.6	0.4	0	0	0.43	0	0	Mrpl23-ps1	NA	mitichondrial ribosomal protein L23, pseudogene 1 [Source:MGI Symbol;Acc:MGI:3650679]	processed_pseudogene	chr2	74421674-74422253
ENSMUSG00000046722.15	0.4	0	0	0.42	0	0	Cdc42se1	57912	CDC42 small effector 1 [Source:MGI Symbol;Acc:MGI:1889510]	protein_coding	chr3	95136043-95143720
ENSMUSG00000032112.11	0.4	0	0	0.29	0	0	Trappc4	60409	trafficking protein particle complex 4 [Source:MGI Symbol;Acc:MGI:1926211]	protein_coding	chr9	44314995-44318897
ENSMUSG00000036718.18	0.4	0	0.01	0.36	0	0.01	Micall2	231830	MICAL-like 2 [Source:MGI Symbol;Acc:MGI:2444818]	protein_coding	chr5	139692451-139722091
ENSMUSG00000039470.16	0.4	0	0	0.33	0	0	Zdhhc2	70546	zinc finger, DHHC domain containing 2 [Source:MGI Symbol;Acc:MGI:1923452]	protein_coding	chr8	40876856-40963309
ENSMUSG00000027954.10	0.4	0	0	0.32	0	0.02	Efna1	13636	ephrin A1 [Source:MGI Symbol;Acc:MGI:103236]	protein_coding	chr3	89179040-89188449
ENSMUSG00000028840.11	0.4	0	0.01	0.27	0.02	0.06	Zfp593	68040	zinc finger protein 593 [Source:MGI Symbol;Acc:MGI:1915290]	protein_coding	chr4	133970600-133972903
ENSMUSG00000046500.9	0.4	0	0	0.37	0	0	Tafa4	320701	TAFA chemokine like family member 4 [Source:MGI Symbol;Acc:MGI:2444563]	protein_coding	chr6	96808164-97037374
ENSMUSG00000023755.11	0.4	0	0	0.27	0.01	0.02	Rhebl1	69159	Ras homolog enriched in brain like 1 [Source:MGI Symbol;Acc:MGI:1916409]	protein_coding	chr15	98775659-98792421
ENSMUSG00000015947.11	0.39	0.02	0.08	1.87	0	0	Fcgr1	14129	Fc receptor, IgG, high affinity I [Source:MGI Symbol;Acc:MGI:95498]	protein_coding	chr3	96190225-96201285
ENSMUSG00000103897.2	0.39	0.01	0.03	-0.16	0.25	0.4	Pcdhga8	93716	protocadherin gamma subfamily A, 8 [Source:MGI Symbol;Acc:MGI:1935221]	protein_coding	chr18	37858759-37974926
ENSMUSG00000053675.9	0.39	0.02	0.07	0.09	0.54	0.69	Tgm5	74176	transglutaminase 5 [Source:MGI Symbol;Acc:MGI:1921426]	protein_coding	chr2	120876592-120916322
ENSMUSG00000037876.18	0.39	0	0	0.6	0	0	Jmjd1c	108829	jumonji domain containing 1C [Source:MGI Symbol;Acc:MGI:1918614]	protein_coding	chr10	66931904-67092105
ENSMUSG00000106665.2	0.39	0.02	0.08	0.07	0.63	0.76	Gm43389	NA	predicted gene 43389 [Source:MGI Symbol;Acc:MGI:5663526]	TEC	chr5	24358292-24360886
ENSMUSG00000038387.10	0.39	0	0	0.22	0.04	0.09	Rras	20130	related RAS viral (r-ras) oncogene [Source:MGI Symbol;Acc:MGI:98179]	protein_coding	chr7	44667385-44671071
ENSMUSG00000051316.9	0.39	0	0	0.7	0	0	Taf7	24074	TATA-box binding protein associated factor 7 [Source:MGI Symbol;Acc:MGI:1346348]	protein_coding	chr18	37773544-37777257
ENSMUSG00000032575.17	0.39	0	0.01	0.87	0	0	Manf	74840	mesencephalic astrocyte-derived neurotrophic factor [Source:MGI Symbol;Acc:MGI:1922090]	protein_coding	chr9	106715511-106769178
ENSMUSG00000020057.3	0.39	0.02	0.07	1.25	0	0	Dram1	71712	DNA-damage regulated autophagy modulator 1 [Source:MGI Symbol;Acc:MGI:1918962]	protein_coding	chr10	88158666-88214942
ENSMUSG00000017734.16	0.39	0	0.01	0.37	0	0.01	Dbndd2	52840	dysbindin (dystrobrevin binding protein 1) domain containing 2 [Source:MGI Symbol;Acc:MGI:106562]	protein_coding	chr2	164328026-164335239
ENSMUSG00000035692.8	0.39	0.02	0.08	1.01	0	0	Isg15	100038882	ISG15 ubiquitin-like modifier [Source:MGI Symbol;Acc:MGI:1855694]	protein_coding	chr4	156283912-156285253
ENSMUSG00000086370.10	0.63	0	0	0.92	0	0	Ftx	78878	Ftx transcript, Xist regulator (non-protein coding) [Source:MGI Symbol;Acc:MGI:1926128]	lncRNA	chrX	102604513-102667396
ENSMUSG00000064065.16	0.39	0.02	0.07	0.42	0.03	0.07	Ipcef1	320495	interaction protein for cytohesin exchange factors 1 [Source:MGI Symbol;Acc:MGI:2444159]	protein_coding	chr10	6835796-7002478
ENSMUSG00000028869.14	0.39	0	0	0.38	0	0	Gnl2	230737	guanine nucleotide binding protein-like 2 (nucleolar) [Source:MGI Symbol;Acc:MGI:2385207]	protein_coding	chr4	124910378-124949173
ENSMUSG00000033581.18	0.39	0	0.02	0.5	0	0	Igf2bp2	319765	insulin-like growth factor 2 mRNA binding protein 2 [Source:MGI Symbol;Acc:MGI:1890358]	protein_coding	chr16	21877759-21982049
ENSMUSG00000057863.7	0.39	0.01	0.03	0.37	0.01	0.04	Rpl36	54217	ribosomal protein L36 [Source:MGI Symbol;Acc:MGI:1860603]	protein_coding	chr17	56920416-56921243
ENSMUSG00000021990.17	0.39	0	0.02	0.32	0.01	0.04	Spata13	219140	spermatogenesis associated 13 [Source:MGI Symbol;Acc:MGI:104838]	protein_coding	chr14	60871450-61002005
ENSMUSG00000026822.15	0.39	0.02	0.08	0.48	0.02	0.07	Lcn2	16819	lipocalin 2 [Source:MGI Symbol;Acc:MGI:96757]	protein_coding	chr2	32274645-32278264
ENSMUSG00000041841.9	0.39	0	0.03	0.6	0	0	Rpl37	67281	ribosomal protein L37 [Source:MGI Symbol;Acc:MGI:1914531]	protein_coding	chr15	5146127-5148622
ENSMUSG00000039985.15	0.39	0.02	0.08	0.83	0	0	Sinhcaf	56306	SIN3-HDAC complex associated factor [Source:MGI Symbol;Acc:MGI:1929091]	protein_coding	chr6	148822533-148847965
ENSMUSG00000109953.2	0.39	0.02	0.08	1.24	0	0	5430430B14Rik	NA	RIKEN cDNA 5430430B14 gene [Source:MGI Symbol;Acc:MGI:1918674]	TEC	chr8	27769469-27771098
ENSMUSG00000090946.4	0.39	0	0.01	0.52	0	0	Ccdc71l	72123	coiled-coil domain containing 71 like [Source:MGI Symbol;Acc:MGI:1919373]	protein_coding	chr12	32428703-32432942
ENSMUSG00000061039.6	0.39	0	0.02	0.72	0	0	Olfr920	258783	olfactory receptor 920 [Source:MGI Symbol;Acc:MGI:3030754]	protein_coding	chr9	38663595-38671413
ENSMUSG00000000740.13	0.39	0.01	0.03	0.47	0	0.01	Rpl13	270106	ribosomal protein L13 [Source:MGI Symbol;Acc:MGI:105922]	protein_coding	chr8	123829089-123831983
ENSMUSG00000025858.13	0.39	0	0	0.15	0.08	0.16	Get4	67604	golgi to ER traffic protein 4 [Source:MGI Symbol;Acc:MGI:1914854]	protein_coding	chr5	139238079-139255806
ENSMUSG00000008435.16	0.39	0	0.01	0.34	0	0.01	Rdh13	108841	retinol dehydrogenase 13 (all-trans and 9-cis) [Source:MGI Symbol;Acc:MGI:1918732]	protein_coding	chr7	4427769-4448648
ENSMUSG00000018449.13	0.39	0	0	0.63	0	0	Rpain	69723	RPA interacting protein [Source:MGI Symbol;Acc:MGI:1916973]	protein_coding	chr11	70861039-70868659
ENSMUSG00000091625.9	0.39	0.01	0.06	0.68	0	0	Lsm5	66373	LSM5 homolog, U6 small nuclear RNA and mRNA degradation associated [Source:MGI Symbol;Acc:MGI:1913623]	protein_coding	chr6	56678048-56681695
ENSMUSG00000040952.17	0.39	0	0.01	0.56	0	0	Rps19	20085	ribosomal protein S19 [Source:MGI Symbol;Acc:MGI:1333780]	protein_coding	chr7	24583796-24589231
ENSMUSG00000024539.18	0.39	0	0.01	0.74	0	0	Ptpn2	19255	protein tyrosine phosphatase, non-receptor type 2 [Source:MGI Symbol;Acc:MGI:97806]	protein_coding	chr18	67798581-67857665
ENSMUSG00000030272.16	1.49	0	0	1.3	0	0	Camk1	52163	calcium/calmodulin-dependent protein kinase I [Source:MGI Symbol;Acc:MGI:1098535]	protein_coding	chr6	113311085-113320945
ENSMUSG00000033965.11	-0.42	0	0	-0.51	0	0	Slc16a2	20502	solute carrier family 16 (monocarboxylic acid transporters), member 2 [Source:MGI Symbol;Acc:MGI:1203732]	protein_coding	chrX	102741020-102865589
ENSMUSG00000022283.16	0.39	0	0	0.44	0	0	Pabpc1	18458	poly(A) binding protein, cytoplasmic 1 [Source:MGI Symbol;Acc:MGI:1349722]	protein_coding	chr15	36595905-36609912
ENSMUSG00000046449.16	0.33	0.02	0.07	-0.11	0.43	0.59	Nexmif	245555	neurite extension and migration factor [Source:MGI Symbol;Acc:MGI:2148050]	protein_coding	chrX	103121040-103244791
ENSMUSG00000038525.17	0.39	0	0	0.17	0.04	0.1	Armc10	67211	armadillo repeat containing 10 [Source:MGI Symbol;Acc:MGI:1914461]	protein_coding	chr5	21850811-21867692
ENSMUSG00000029622.17	0.39	0	0	0.43	0	0	Arpc1b	11867	actin related protein 2/3 complex, subunit 1B [Source:MGI Symbol;Acc:MGI:1343142]	protein_coding	chr5	145051025-145067515
ENSMUSG00000030029.15	0.39	0	0	0.59	0	0	Lrig1	16206	leucine-rich repeats and immunoglobulin-like domains 1 [Source:MGI Symbol;Acc:MGI:107935]	protein_coding	chr6	94581510-94677139
ENSMUSG00000044533.16	0.39	0	0.01	0.32	0.01	0.02	Rps2	16898	ribosomal protein S2 [Source:MGI Symbol;Acc:MGI:105110]	protein_coding	chr17	24937090-24940903
ENSMUSG00000024727.10	0.39	0	0.03	0.68	0	0	Trpm6	225997	transient receptor potential cation channel, subfamily M, member 6 [Source:MGI Symbol;Acc:MGI:2675603]	protein_coding	chr19	18727347-18869875
ENSMUSG00000046841.6	0.39	0	0.01	0.17	0.12	0.24	Ckap4	216197	cytoskeleton-associated protein 4 [Source:MGI Symbol;Acc:MGI:2444926]	protein_coding	chr10	84362169-84369926
ENSMUSG00000030678.8	0.39	0	0	0.52	0	0	Maz	17188	MYC-associated zinc finger protein (purine-binding transcription factor) [Source:MGI Symbol;Acc:MGI:1338823]	protein_coding	chr7	126621302-126626209
ENSMUSG00000020262.16	0.39	0	0	0.1	0.32	0.49	Adarb1	110532	adenosine deaminase, RNA-specific, B1 [Source:MGI Symbol;Acc:MGI:891999]	protein_coding	chr10	77126560-77254104
ENSMUSG00000050377.9	0.39	0.02	0.07	0.1	0.51	0.67	Il31ra	218624	interleukin 31 receptor A [Source:MGI Symbol;Acc:MGI:2180511]	protein_coding	chr13	112656432-112730894
ENSMUSG00000059288.15	0.39	0	0	0.3	0	0.01	Cdyl	12593	chromodomain protein, Y chromosome-like [Source:MGI Symbol;Acc:MGI:1339956]	protein_coding	chr13	35843816-36058046
ENSMUSG00000074817.3	0.38	0.02	0.09	0.18	0.27	0.43	Papolb	56522	poly (A) polymerase beta (testis specific) [Source:MGI Symbol;Acc:MGI:1932115]	protein_coding	chr5	142511593-142515831
ENSMUSG00000031072.15	0.38	0	0.01	0.3	0.01	0.04	LTO1	72284	ABCE maturation factor [Source:MGI Symbol;Acc:MGI:1919534]	protein_coding	chr7	144468837-144485438
ENSMUSG00000063683.13	0.38	0.01	0.06	0.79	0	0	Glyat	107146	glycine-N-acyltransferase [Source:MGI Symbol;Acc:MGI:2147502]	protein_coding	chr19	12610672-12631275
ENSMUSG00000045664.6	0.38	0	0	-0.04	0.64	0.77	Cdc42ep2	104252	CDC42 effector protein (Rho GTPase binding) 2 [Source:MGI Symbol;Acc:MGI:1929744]	protein_coding	chr19	5965664-5974844
ENSMUSG00000026275.14	0.38	0	0.01	0.13	0.26	0.42	Ppp1r7	66385	protein phosphatase 1, regulatory subunit 7 [Source:MGI Symbol;Acc:MGI:1913635]	protein_coding	chr1	93270576-93301211
ENSMUSG00000097305.3	0.38	0.01	0.05	0.03	0.85	0.91	Gm17276	NA	predicted gene, 17276 [Source:MGI Symbol;Acc:MGI:4936910]	lncRNA	chr17	32332385-32360817
ENSMUSG00000023079.15	0.38	0	0.01	0.27	0.03	0.08	Gtf2ird1	57080	general transcription factor II I repeat domain-containing 1 [Source:MGI Symbol;Acc:MGI:1861942]	protein_coding	chr5	134386510-134485570
ENSMUSG00000113536.2	0.38	0	0.01	0.26	0.04	0.1	Gm49327	NA	predicted gene, 49327 [Source:MGI Symbol;Acc:MGI:6121512]	transcribed_unprocessed_pseudogene	chr12	17983165-17989629
ENSMUSG00000009927.10	0.38	0	0.02	0.76	0	0	Rps25	75617	ribosomal protein S25 [Source:MGI Symbol;Acc:MGI:1922867]	protein_coding	chr9	44318436-44321724
ENSMUSG00000035621.14	0.38	0	0.01	0.37	0	0.01	Midn	59090	midnolin [Source:MGI Symbol;Acc:MGI:1890222]	protein_coding	chr10	79984106-79994202
ENSMUSG00000057278.9	0.38	0.01	0.03	0.8	0	0	Snrpg	68011	small nuclear ribonucleoprotein polypeptide G [Source:MGI Symbol;Acc:MGI:1915261]	protein_coding	chr6	86348286-86356310
ENSMUSG00000032280.17	0.38	0	0.01	0.57	0	0	Tle3	21887	transducin-like enhancer of split 3 [Source:MGI Symbol;Acc:MGI:104634]	protein_coding	chr9	61279648-61325779
ENSMUSG00000039145.17	-0.21	0.05	0.15	-0.52	0	0	Camk1d	227541	calcium/calmodulin-dependent protein kinase ID [Source:MGI Symbol;Acc:MGI:2442190]	protein_coding	chr2	5298268-5719326
ENSMUSG00000031333.8	-0.24	0.01	0.04	-0.1	0.26	0.42	Abcb7	11306	ATP-binding cassette, sub-family B (MDR/TAP), member 7 [Source:MGI Symbol;Acc:MGI:109533]	protein_coding	chrX	103324263-103457462
ENSMUSG00000022009.2	0.38	0	0	0.14	0.11	0.22	Nufip1	27275	nuclear fragile X mental retardation protein interacting protein 1 [Source:MGI Symbol;Acc:MGI:1351474]	protein_coding	chr14	76348331-76374819
ENSMUSG00000020680.16	0.38	0	0	0.57	0	0	Taf15	70439	TATA-box binding protein associated factor 15 [Source:MGI Symbol;Acc:MGI:1917689]	protein_coding	chr11	83363912-83397569
ENSMUSG00000111375.5	0.38	0	0	0.31	0	0	Btbd8	100503185	BTB (POZ) domain containing 8 [Source:MGI Symbol;Acc:MGI:3646208]	protein_coding	chr5	107585863-107659073
ENSMUSG00000062867.14	0.38	0	0	0.27	0	0.01	Impdh2	23918	inosine monophosphate dehydrogenase 2 [Source:MGI Symbol;Acc:MGI:109367]	protein_coding	chr9	108437485-108442783
ENSMUSG00000056515.10	0.38	0	0	0.53	0	0	Rab31	106572	RAB31, member RAS oncogene family [Source:MGI Symbol;Acc:MGI:1914603]	protein_coding	chr17	65958724-66079747
ENSMUSG00000028826.15	0.38	0	0	0.18	0.05	0.12	Maco1	66146	macoilin 1 [Source:MGI Symbol;Acc:MGI:1913396]	protein_coding	chr4	134530070-134580656
ENSMUSG00000029503.17	0.38	0.01	0.03	-0.02	0.88	0.93	P2rx2	231602	purinergic receptor P2X, ligand-gated ion channel, 2 [Source:MGI Symbol;Acc:MGI:2665170]	protein_coding	chr5	110487678-110491078
ENSMUSG00000023169.16	0.38	0	0.02	0.2	0.11	0.23	Slc38a1	105727	solute carrier family 38, member 1 [Source:MGI Symbol;Acc:MGI:2145895]	protein_coding	chr15	96469299-96540794
ENSMUSG00000028789.17	0.38	0	0	0.31	0	0.02	Azin2	242669	antizyme inhibitor 2 [Source:MGI Symbol;Acc:MGI:2442093]	protein_coding	chr4	128824026-128856235
ENSMUSG00000021587.6	0.38	0	0	0.68	0	0	Pcsk1	18548	proprotein convertase subtilisin/kexin type 1 [Source:MGI Symbol;Acc:MGI:97511]	protein_coding	chr13	75237945-75282980
ENSMUSG00000070394.11	0.38	0	0.01	0.5	0	0	Tmem256	69186	transmembrane protein 256 [Source:MGI Symbol;Acc:MGI:1916436]	protein_coding	chr11	69729340-69730444
ENSMUSG00000073016.4	-0.23	0.04	0.14	-0.4	0	0.01	Uprt	331487	uracil phosphoribosyltransferase [Source:MGI Symbol;Acc:MGI:2685620]	protein_coding	chrX	103526424-103551096
ENSMUSG00000026787.4	0.38	0.02	0.08	0.22	0.19	0.33	Gad2	14417	glutamic acid decarboxylase 2 [Source:MGI Symbol;Acc:MGI:95634]	protein_coding	chr2	22512217-22583886
ENSMUSG00000021018.9	0.38	0	0	0.5	0	0	Polr2h	245841	polymerase (RNA) II (DNA directed) polypeptide H [Source:MGI Symbol;Acc:MGI:2384309]	protein_coding	chr16	20536415-20541017
ENSMUSG00000040158.13	0.38	0	0.01	0.57	0	0	Tax1bp3	76281	Tax1 (human T cell leukemia virus type I) binding protein 3 [Source:MGI Symbol;Acc:MGI:1923531]	protein_coding	chr11	73067909-73073988
ENSMUSG00000037563.16	0.38	0.01	0.03	0.7	0	0	Rps16	20055	ribosomal protein S16 [Source:MGI Symbol;Acc:MGI:98118]	protein_coding	chr7	28050077-28052580
ENSMUSG00000014195.17	0.38	0	0	0.43	0	0	Dnajc7	56354	DnaJ heat shock protein family (Hsp40) member C7 [Source:MGI Symbol;Acc:MGI:1928373]	protein_coding	chr11	100473644-100511014
ENSMUSG00000020460.16	0.38	0	0.01	0.75	0	0	Rps27a	78294	ribosomal protein S27A [Source:MGI Symbol;Acc:MGI:1925544]	protein_coding	chr11	29495846-29498109
ENSMUSG00000049517.9	0.38	0	0	0.74	0	0	Rps23	66475	ribosomal protein S23 [Source:MGI Symbol;Acc:MGI:1913725]	protein_coding	chr13	91071077-91073069
ENSMUSG00000055866.10	0.38	0	0.02	0	0.97	0.99	Per2	18627	period circadian clock 2 [Source:MGI Symbol;Acc:MGI:1195265]	protein_coding	chr1	91343704-91387046
ENSMUSG00000026966.7	0.38	0	0.01	0.34	0	0.01	Ssna1	68475	SS nuclear autoantigen 1 [Source:MGI Symbol;Acc:MGI:1915725]	protein_coding	chr2	25161051-25162450
ENSMUSG00000029535.5	0.38	0	0	0.34	0	0	Triap1	69076	TP53 regulated inhibitor of apoptosis 1 [Source:MGI Symbol;Acc:MGI:1916326]	protein_coding	chr5	115479284-115481628
ENSMUSG00000016179.12	-0.63	0	0.01	-1.25	0	0	Camk1g	215303	calcium/calmodulin-dependent protein kinase I gamma [Source:MGI Symbol;Acc:MGI:2388073]	protein_coding	chr1	193028654-193052606
ENSMUSG00000041548.5	0.38	0	0	0.11	0.29	0.45	Hspb8	80888	heat shock protein 8 [Source:MGI Symbol;Acc:MGI:2135756]	protein_coding	chr5	116546550-116560923
ENSMUSG00000109587.2	0.38	0.02	0.09	0.16	0.31	0.48	Gm31105	NA	predicted gene, 31105 [Source:MGI Symbol;Acc:MGI:5590264]	lncRNA	chr8	81606569-81607798
ENSMUSG00000049751.7	0.37	0	0.01	0.64	0	0	Rpl36al	66483	ribosomal protein L36A-like [Source:MGI Symbol;Acc:MGI:1913733]	protein_coding	chr12	69229505-69230857
ENSMUSG00000029447.14	0.37	0	0	0.55	0	0	Cct6a	12466	chaperonin containing Tcp1, subunit 6a (zeta) [Source:MGI Symbol;Acc:MGI:107943]	protein_coding	chr5	129864062-129875212
ENSMUSG00000028291.8	0.37	0	0	0.19	0.05	0.11	Akirin2	433693	akirin 2 [Source:MGI Symbol;Acc:MGI:1889364]	protein_coding	chr4	34550937-34566908
ENSMUSG00000035778.18	0.37	0	0.01	0.7	0	0	Ggta1	14594	glycoprotein galactosyltransferase alpha 1, 3 [Source:MGI Symbol;Acc:MGI:95704]	protein_coding	chr2	35290191-35353243
ENSMUSG00000074656.13	0.37	0	0.01	0.63	0	0	Eif2s2	67204	eukaryotic translation initiation factor 2, subunit 2 (beta) [Source:MGI Symbol;Acc:MGI:1914454]	protein_coding	chr2	154713330-154734855
ENSMUSG00000033906.6	-0.18	0.03	0.1	-0.16	0.06	0.14	Zdhhc15	108672	zinc finger, DHHC domain containing 15 [Source:MGI Symbol;Acc:MGI:1915336]	protein_coding	chrX	103580575-103714670
ENSMUSG00000112633.2	0.37	0.02	0.09	0.16	0.32	0.48	Gm47627	NA	predicted gene, 47627 [Source:MGI Symbol;Acc:MGI:6096695]	TEC	chr10	100039736-100040204
ENSMUSG00000062593.18	0.37	0.02	0.09	1.01	0	0	Gm49339	NA	predicted gene, 49339 [Source:MGI Symbol;Acc:MGI:6121530]	protein_coding	chr10	51356708-51372709
ENSMUSG00000085843.2	0.31	0.04	0.13	0.89	0	0	Kank4os	399570	KN motif and ankyrin repeat domains 4, opposite strand [Source:MGI Symbol;Acc:MGI:3026921]	lncRNA	chr4	98682005-98687137
ENSMUSG00000044244.19	0.37	0.02	0.09	0.86	0	0	Il20rb	213208	interleukin 20 receptor beta [Source:MGI Symbol;Acc:MGI:2143266]	protein_coding	chr9	100339772-100368841
ENSMUSG00000057841.6	0.37	0	0.01	0.55	0	0	Rpl32	19951	ribosomal protein L32 [Source:MGI Symbol;Acc:MGI:98038]	protein_coding	chr6	115782466-115785708
ENSMUSG00000044627.12	0.37	0	0	0.46	0	0	Swi5	72931	SWI5 recombination repair homolog (yeast) [Source:MGI Symbol;Acc:MGI:1920181]	protein_coding	chr2	32168828-32178087
ENSMUSG00000049932.4	0.37	0	0	0.09	0.35	0.52	H2ax	15270	H2A.X variant histone [Source:MGI Symbol;Acc:MGI:102688]	protein_coding	chr9	44245991-44247374
ENSMUSG00000068523.13	0.37	0.01	0.06	0.76	0	0	Gng5	14707	guanine nucleotide binding protein (G protein), gamma 5 [Source:MGI Symbol;Acc:MGI:109164]	protein_coding	chr3	146205562-146211327
ENSMUSG00000116883.2	0.37	0	0.02	0.5	0	0	Gm49700	NA	predicted gene, 49700 [Source:MGI Symbol;Acc:MGI:6215158]	lncRNA	chr12	20665344-20687949
ENSMUSG00000031548.8	0.37	0	0	0.15	0.07	0.16	Sfrp1	20377	secreted frizzled-related protein 1 [Source:MGI Symbol;Acc:MGI:892014]	protein_coding	chr8	23901518-23939648
ENSMUSG00000019461.13	0.37	0	0	0.26	0	0.02	Plscr3	70310	phospholipid scramblase 3 [Source:MGI Symbol;Acc:MGI:1917560]	protein_coding	chr11	69737202-69742884
ENSMUSG00000078812.11	0.37	0	0	0.27	0	0	Eif5a	276770	eukaryotic translation initiation factor 5A [Source:MGI Symbol;Acc:MGI:106248]	protein_coding	chr11	69807540-69812784
ENSMUSG00000018293.5	0.37	0	0	0.18	0.04	0.09	Pfn1	18643	profilin 1 [Source:MGI Symbol;Acc:MGI:97549]	protein_coding	chr11	70542676-70545470
ENSMUSG00000020571.14	0.37	0	0	0.78	0	0	Pdia6	71853	protein disulfide isomerase associated 6 [Source:MGI Symbol;Acc:MGI:1919103]	protein_coding	chr12	17316546-17334771
ENSMUSG00000035236.18	0.37	0	0	0.43	0	0	Scai	320271	suppressor of cancer cell invasion [Source:MGI Symbol;Acc:MGI:2443716]	protein_coding	chr2	38956226-39080746
ENSMUSG00000058546.9	0.37	0	0.02	0.77	0	0	Rpl23a	268449	ribosomal protein L23A [Source:MGI Symbol;Acc:MGI:3040672]	protein_coding	chr11	78071758-78074410
ENSMUSG00000028669.16	0.37	0	0	0.1	0.2	0.35	Pithd1	66193	PITH (C-terminal proteasome-interacting domain of thioredoxin-like) domain containing 1 [Source:MGI Symbol;Acc:MGI:1913443]	protein_coding	chr4	135702771-135714575
ENSMUSG00000027799.13	0.37	0	0.01	0.19	0.1	0.2	Nbea	26422	neurobeachin [Source:MGI Symbol;Acc:MGI:1347075]	protein_coding	chr3	55532616-56091122
ENSMUSG00000116537.2	0.37	0.01	0.03	-0.16	0.22	0.36	Gm49698	NA	predicted gene, 49698 [Source:MGI Symbol;Acc:MGI:6215155]	lncRNA	chr12	20501676-20509212
ENSMUSG00000028957.13	0.37	0	0.03	0.19	0.13	0.25	Per3	18628	period circadian clock 3 [Source:MGI Symbol;Acc:MGI:1277134]	protein_coding	chr4	151088109-151129122
ENSMUSG00000042246.6	0.37	0	0	0.41	0	0	Tmc7	209760	transmembrane channel-like gene family 7 [Source:MGI Symbol;Acc:MGI:2443317]	protein_coding	chr7	118135064-118183959
ENSMUSG00000104708.2	0.37	0.02	0.09	0.69	0	0.01	Gm42503	NA	predicted gene 42503 [Source:MGI Symbol;Acc:MGI:5662640]	TEC	chr5	143755795-143759500
ENSMUSG00000020541.13	0.37	0	0	0.13	0.17	0.3	Tom1l1	71943	target of myb1-like 1 (chicken) [Source:MGI Symbol;Acc:MGI:1919193]	protein_coding	chr11	90534291-90579192
ENSMUSG00000035199.7	0.37	0	0	0.3	0	0.01	Arl6ip5	65106	ADP-ribosylation factor-like 6 interacting protein 5 [Source:MGI Symbol;Acc:MGI:1929501]	protein_coding	chr6	97187650-97210276
ENSMUSG00000043366.17	0.37	0.03	0.1	-0.05	0.75	0.85	Olfr78	170639	olfactory receptor 78 [Source:MGI Symbol;Acc:MGI:2157548]	protein_coding	chr7	102387718-102408678
ENSMUSG00000063952.17	0.37	0.01	0.04	0.33	0.02	0.06	Brpf3	268936	bromodomain and PHD finger containing, 3 [Source:MGI Symbol;Acc:MGI:2146836]	protein_coding	chr17	29020064-29058923
ENSMUSG00000047368.5	0.37	0	0.01	0.4	0	0	Abhd17b	226016	abhydrolase domain containing 17B [Source:MGI Symbol;Acc:MGI:1917816]	protein_coding	chr19	21630549-21663001
ENSMUSG00000033039.11	0.37	0	0.01	0.2	0.08	0.16	Micall1	27008	microtubule associated monooxygenase, calponin and LIM domain containing -like 1 [Source:MGI Symbol;Acc:MGI:105870]	protein_coding	chr15	78993098-79021100
ENSMUSG00000031901.13	0.37	0	0.02	0.19	0.12	0.24	Dus2	66369	dihydrouridine synthase 2 [Source:MGI Symbol;Acc:MGI:1913619]	protein_coding	chr8	106717969-106780472
ENSMUSG00000060591.10	0.37	0.01	0.04	0.93	0	0	Ifitm2	80876	interferon induced transmembrane protein 2 [Source:MGI Symbol;Acc:MGI:1933382]	protein_coding	chr7	140534750-140535900
ENSMUSG00000024617.17	-0.2	0.04	0.12	-0.54	0	0	Camk2a	12322	calcium/calmodulin-dependent protein kinase II alpha [Source:MGI Symbol;Acc:MGI:88256]	protein_coding	chr18	61058690-61121224
ENSMUSG00000109511.2	0.37	0	0	0.22	0.03	0.08	Nup62	18226	nucleoporin 62 [Source:MGI Symbol;Acc:MGI:1351500]	protein_coding	chr7	44465512-44480236
ENSMUSG00000112226.2	0.37	0	0.01	0.41	0	0	Gm48786	NA	predicted gene, 48786 [Source:MGI Symbol;Acc:MGI:6098486]	processed_pseudogene	chr10	51419131-51422944
ENSMUSG00000028367.6	0.37	0	0	0.27	0	0	Txn1	22166	thioredoxin 1 [Source:MGI Symbol;Acc:MGI:98874]	protein_coding	chr4	57943373-57956411
ENSMUSG00000029765.13	0.37	0.01	0.03	0.11	0.4	0.56	Plxna4	243743	plexin A4 [Source:MGI Symbol;Acc:MGI:2179061]	protein_coding	chr6	32121203-32565127
ENSMUSG00000061589.15	0.36	0	0	0.37	0	0	Dot1l	208266	DOT1-like, histone H3 methyltransferase (S. cerevisiae) [Source:MGI Symbol;Acc:MGI:2143886]	protein_coding	chr10	80591040-80631295
ENSMUSG00000036249.17	0.36	0	0	0.34	0	0	Rbm43	71684	RNA binding motif protein 43 [Source:MGI Symbol;Acc:MGI:1918934]	protein_coding	chr2	51814460-51825175
ENSMUSG00000037339.18	0.36	0	0.02	0.13	0.26	0.42	Fam53a	74504	family with sequence similarity 53, member A [Source:MGI Symbol;Acc:MGI:1919225]	protein_coding	chr5	33757691-33786979
ENSMUSG00000025591.7	0.36	0	0	0.3	0	0.01	Tma16	66282	translation machinery associated 16 [Source:MGI Symbol;Acc:MGI:1913532]	protein_coding	chr8	66925770-66939182
ENSMUSG00000041506.16	0.36	0	0	0.19	0.05	0.12	Rrp9	27966	ribosomal RNA processing 9, U3 small nucleolar RNA binding protein [Source:MGI Symbol;Acc:MGI:2384313]	protein_coding	chr9	106353162-106362623
ENSMUSG00000071714.8	0.36	0.02	0.08	0.65	0	0.01	Csf2rb2	12984	colony stimulating factor 2 receptor, beta 2, low-affinity (granulocyte-macrophage) [Source:MGI Symbol;Acc:MGI:1339760]	protein_coding	chr15	78166707-78189921
ENSMUSG00000057897.15	-0.45	0	0	-0.69	0	0	Camk2b	12323	calcium/calmodulin-dependent protein kinase II, beta [Source:MGI Symbol;Acc:MGI:88257]	protein_coding	chr11	5919644-6016362
ENSMUSG00000022010.20	0.36	0	0	0.23	0.01	0.02	Tsc22d1	21807	TSC22 domain family, member 1 [Source:MGI Symbol;Acc:MGI:109127]	protein_coding	chr14	76652401-76745205
ENSMUSG00000028780.14	0.36	0	0	0.48	0	0	Sema3c	20348	sema domain, immunoglobulin domain (Ig), short basic domain, secreted, (semaphorin) 3C [Source:MGI Symbol;Acc:MGI:107557]	protein_coding	chr5	17779279-17935266
ENSMUSG00000061983.8	0.36	0	0.02	0.62	0	0	Rps12	20042	ribosomal protein S12 [Source:MGI Symbol;Acc:MGI:98105]	protein_coding	chr10	23661081-23663173
ENSMUSG00000062861.9	0.36	0	0.01	-0.15	0.17	0.3	Zfp28	22690	zinc finger protein 28 [Source:MGI Symbol;Acc:MGI:99175]	protein_coding	chr7	6386294-6399914
ENSMUSG00000028495.15	0.36	0	0	0.46	0	0	Rps6	20104	ribosomal protein S6 [Source:MGI Symbol;Acc:MGI:98159]	protein_coding	chr4	86772897-86775649
ENSMUSG00000024056.11	0.36	0.02	0.09	0.63	0	0.01	Ndc80	67052	NDC80 kinetochore complex component [Source:MGI Symbol;Acc:MGI:1914302]	protein_coding	chr17	71803095-71833852
ENSMUSG00000021986.10	0.36	0	0.01	0.07	0.5	0.66	Amer2	72125	APC membrane recruitment 2 [Source:MGI Symbol;Acc:MGI:1919375]	protein_coding	chr14	60610708-60625646
ENSMUSG00000050234.8	0.36	0.02	0.08	-0.1	0.48	0.64	Gja4	14612	gap junction protein, alpha 4 [Source:MGI Symbol;Acc:MGI:95715]	protein_coding	chr4	127205214-127207832
ENSMUSG00000008859.9	0.36	0	0	0.31	0	0	Rala	56044	v-ral simian leukemia viral oncogene A (ras related) [Source:MGI Symbol;Acc:MGI:1927243]	protein_coding	chr13	18055156-18118824
ENSMUSG00000044835.16	0.36	0	0.02	0.28	0.03	0.07	Ankrd45	73844	ankyrin repeat domain 45 [Source:MGI Symbol;Acc:MGI:1921094]	protein_coding	chr1	160970261-160998068
ENSMUSG00000029518.16	0.36	0	0	0.26	0	0.01	Rab35	77407	RAB35, member RAS oncogene family [Source:MGI Symbol;Acc:MGI:1924657]	protein_coding	chr5	115769967-115785795
ENSMUSG00000021598.10	0.36	0	0	0.27	0	0.01	Med10	28077	mediator complex subunit 10 [Source:MGI Symbol;Acc:MGI:106331]	protein_coding	chr13	69950514-69964223
ENSMUSG00000032420.9	0.36	0	0.01	0.31	0	0.01	Nt5e	23959	5' nucleotidase, ecto [Source:MGI Symbol;Acc:MGI:99782]	protein_coding	chr9	88209250-88254145
ENSMUSG00000050373.14	0.36	0	0	0.07	0.36	0.53	Snx21	101113	sorting nexin family member 21 [Source:MGI Symbol;Acc:MGI:1917729]	protein_coding	chr2	164627743-164635736
ENSMUSG00000000827.19	0.36	0	0	0.34	0	0	Tpd52l2	66314	tumor protein D52-like 2 [Source:MGI Symbol;Acc:MGI:1913564]	protein_coding	chr2	181138935-181159759
ENSMUSG00000057322.13	0.36	0	0.02	0.61	0	0	Rpl38	67671	ribosomal protein L38 [Source:MGI Symbol;Acc:MGI:1914921]	protein_coding	chr11	114559350-114563157
ENSMUSG00000061353.12	0.36	0	0.01	0.3	0.01	0.02	Cxcl12	20315	chemokine (C-X-C motif) ligand 12 [Source:MGI Symbol;Acc:MGI:103556]	protein_coding	chr6	117145496-117158328
ENSMUSG00000025724.13	0.36	0	0	0.4	0	0	Sec11a	56529	SEC11 homolog A, signal peptidase complex subunit [Source:MGI Symbol;Acc:MGI:1929464]	protein_coding	chr7	80554637-80597528
ENSMUSG00000040112.10	0.36	0	0.02	0.21	0.09	0.19	Mrps35	232536	mitochondrial ribosomal protein S35 [Source:MGI Symbol;Acc:MGI:2385255]	protein_coding	chr6	146944262-146975489
ENSMUSG00000038301.16	0.36	0	0	0.35	0	0	Snx10	71982	sorting nexin 10 [Source:MGI Symbol;Acc:MGI:1919232]	protein_coding	chr6	51500881-51567659
ENSMUSG00000034107.11	0.36	0.03	0.1	0.73	0.01	0.02	Ano7	404545	anoctamin 7 [Source:MGI Symbol;Acc:MGI:3052714]	protein_coding	chr1	93301652-93332025
ENSMUSG00000018848.5	0.36	0	0	0.39	0	0	Rars	104458	arginyl-tRNA synthetase [Source:MGI Symbol;Acc:MGI:1914297]	protein_coding	chr11	35699208-35725333
ENSMUSG00000027566.16	0.36	0	0	0.32	0	0	Psma7	26444	proteasome subunit alpha 7 [Source:MGI Symbol;Acc:MGI:1347070]	protein_coding	chr2	179678167-179684226
ENSMUSG00000024805.17	0.36	0	0.01	0.72	0	0	Pcgf5	76073	polycomb group ring finger 5 [Source:MGI Symbol;Acc:MGI:1923505]	protein_coding	chr19	36325709-36438370
ENSMUSG00000035649.18	0.36	0	0	0.76	0	0	Zcchc7	319885	zinc finger, CCHC domain containing 7 [Source:MGI Symbol;Acc:MGI:2442912]	protein_coding	chr4	44755877-44932215
ENSMUSG00000032508.9	0.36	0	0.02	0.69	0	0	Myd88	17874	myeloid differentiation primary response gene 88 [Source:MGI Symbol;Acc:MGI:108005]	protein_coding	chr9	119165000-119170477
ENSMUSG00000042594.17	0.36	0	0.02	0.14	0.27	0.43	Sh2b3	16923	SH2B adaptor protein 3 [Source:MGI Symbol;Acc:MGI:893598]	protein_coding	chr5	121953551-121975709
ENSMUSG00000002308.17	0.36	0.01	0.05	0.25	0.08	0.17	Cd320	54219	CD320 antigen [Source:MGI Symbol;Acc:MGI:1860083]	protein_coding	chr17	34062065-34068748
ENSMUSG00000050138.9	0.36	0.01	0.03	-0.03	0.86	0.92	Kcnk12	210741	potassium channel, subfamily K, member 12 [Source:MGI Symbol;Acc:MGI:2684043]	protein_coding	chr17	88053229-88105422
ENSMUSG00000092341.4	0.36	0.01	0.06	0.16	0.25	0.41	Malat1	72289	metastasis associated lung adenocarcinoma transcript 1 (non-coding RNA) [Source:MGI Symbol;Acc:MGI:1919539]	lncRNA	chr19	5845718-5852700
ENSMUSG00000047592.18	0.36	0.01	0.04	0.63	0	0	Nxpe5	381680	neurexophilin and PC-esterase domain family, member 5 [Source:MGI Symbol;Acc:MGI:3584036]	protein_coding	chr5	138224160-138251625
ENSMUSG00000047215.15	0.36	0	0.01	0.53	0	0	Rpl9	20005	ribosomal protein L9 [Source:MGI Symbol;Acc:MGI:1298373]	protein_coding	chr5	65545707-65548787
ENSMUSG00000028212.17	0.36	0	0.02	0.77	0	0	Ccne2	12448	cyclin E2 [Source:MGI Symbol;Acc:MGI:1329034]	protein_coding	chr4	11191351-11204779
ENSMUSG00000093485.2	0.36	0.02	0.08	-0.12	0.42	0.58	Gm20708	NA	predicted gene 20708 [Source:MGI Symbol;Acc:MGI:5313155]	protein_coding	chr11	117700494-117730730
ENSMUSG00000026389.17	0.36	0	0	0.25	0	0.01	Steap3	68428	STEAP family member 3 [Source:MGI Symbol;Acc:MGI:1915678]	protein_coding	chr1	120118487-120200435
ENSMUSG00000040564.15	0.36	0.03	0.1	0.23	0.17	0.3	Apoc1	11812	apolipoprotein C-I [Source:MGI Symbol;Acc:MGI:88053]	protein_coding	chr7	19423406-19426585
ENSMUSG00000059291.16	0.36	0	0.01	0.57	0	0	Rpl11	67025	ribosomal protein L11 [Source:MGI Symbol;Acc:MGI:1914275]	protein_coding	chr4	135755576-135780739
ENSMUSG00000018920.12	0.36	0.01	0.07	1.16	0	0	Cxcl16	66102	chemokine (C-X-C motif) ligand 16 [Source:MGI Symbol;Acc:MGI:1932682]	protein_coding	chr11	70344809-70350810
ENSMUSG00000025893.9	0.36	0	0	0.51	0	0	Kbtbd3	69149	kelch repeat and BTB (POZ) domain containing 3 [Source:MGI Symbol;Acc:MGI:1916399]	protein_coding	chr9	4309833-4331732
ENSMUSG00000015027.12	0.36	0	0.02	0.19	0.11	0.22	Galns	50917	galactosamine (N-acetyl)-6-sulfate sulfatase [Source:MGI Symbol;Acc:MGI:1355303]	protein_coding	chr8	123304981-123338202
ENSMUSG00000070287.4	0.35	0	0	0.4	0	0	Slc35g2	245020	solute carrier family 35, member G2 [Source:MGI Symbol;Acc:MGI:2685365]	protein_coding	chr9	100434241-100453143
ENSMUSG00000017404.13	0.35	0	0	0.47	0	0	Rpl19	19921	ribosomal protein L19 [Source:MGI Symbol;Acc:MGI:98020]	protein_coding	chr11	97917536-97921318
ENSMUSG00000001707.9	0.35	0	0.03	0.49	0	0	Eef1e1	66143	eukaryotic translation elongation factor 1 epsilon 1 [Source:MGI Symbol;Acc:MGI:1913393]	protein_coding	chr13	38828183-38843034
ENSMUSG00000012296.17	0.35	0	0.01	-0.1	0.38	0.54	Tjap1	74094	tight junction associated protein 1 [Source:MGI Symbol;Acc:MGI:1921344]	protein_coding	chr17	46568777-46593952
ENSMUSG00000020526.13	0.35	0	0.01	0.29	0.01	0.02	Znhit3	448850	zinc finger, HIT type 3 [Source:MGI Symbol;Acc:MGI:3051596]	protein_coding	chr11	84801776-84807192
ENSMUSG00000047669.9	0.35	0	0.02	0.2	0.08	0.18	Msl3l2	73390	MSL3 like 2 [Source:MGI Symbol;Acc:MGI:1920640]	protein_coding	chr10	55983013-55992976
ENSMUSG00000026238.15	0.35	0.01	0.03	0.35	0.01	0.04	Ptma	19231	prothymosin alpha [Source:MGI Symbol;Acc:MGI:97803]	protein_coding	chr1	86454448-86458434
ENSMUSG00000047675.16	0.35	0	0	0.49	0	0	Rps8	20116	ribosomal protein S8 [Source:MGI Symbol;Acc:MGI:98166]	protein_coding	chr4	117011024-117013440
ENSMUSG00000021458.18	0.35	0	0	0.33	0	0	Aopep	72061	aminopeptidase O [Source:MGI Symbol;Acc:MGI:1919311]	protein_coding	chr13	63112707-63473910
ENSMUSG00000033257.15	0.35	0	0.02	0.27	0.03	0.07	Ttll4	67534	tubulin tyrosine ligase-like family, member 4 [Source:MGI Symbol;Acc:MGI:1914784]	protein_coding	chr1	74700904-74742889
ENSMUSG00000031532.8	0.35	0	0	0.27	0	0.01	Saraf	67887	store-operated calcium entry-associated regulatory factor [Source:MGI Symbol;Acc:MGI:1915137]	protein_coding	chr8	34621717-34637999
ENSMUSG00000009687.15	0.35	0.01	0.05	0.88	0	0	Fxyd5	18301	FXYD domain-containing ion transport regulator 5 [Source:MGI Symbol;Acc:MGI:1201785]	protein_coding	chr7	30732147-30741906
ENSMUSG00000037361.9	0.35	0	0.02	0.6	0	0	Sf3b6	66055	splicing factor 3B, subunit 6 [Source:MGI Symbol;Acc:MGI:1913305]	protein_coding	chr12	4867544-4877659
ENSMUSG00000028004.13	0.35	0.01	0.05	0.13	0.32	0.49	Npy2r	18167	neuropeptide Y receptor Y2 [Source:MGI Symbol;Acc:MGI:108418]	protein_coding	chr3	82445690-82455391
ENSMUSG00000001248.16	0.35	0	0	0.26	0	0.02	Gramd1a	52857	GRAM domain containing 1A [Source:MGI Symbol;Acc:MGI:105490]	protein_coding	chr7	30829552-30855321
ENSMUSG00000074890.5	0.35	0	0.02	0.3	0.01	0.04	Lcmt2	329504	leucine carboxyl methyltransferase 2 [Source:MGI Symbol;Acc:MGI:1353659]	protein_coding	chr2	120958788-120971134
ENSMUSG00000021067.9	0.35	0	0	0.4	0	0	Sav1	64010	salvador family WW domain containing 1 [Source:MGI Symbol;Acc:MGI:1927144]	protein_coding	chr12	70011786-70033776
ENSMUSG00000023827.9	0.35	0	0	0.21	0.02	0.06	Agpat4	68262	1-acylglycerol-3-phosphate O-acyltransferase 4 (lysophosphatidic acid acyltransferase, delta) [Source:MGI Symbol;Acc:MGI:1915512]	protein_coding	chr17	12337591-12438532
ENSMUSG00000092051.3	0.35	0.03	0.1	0.78	0	0	Gm17229	NA	predicted gene 17229 [Source:MGI Symbol;Acc:MGI:4938056]	transcribed_processed_pseudogene	chr10	20391073-20395514
ENSMUSG00000113632.2	0.35	0.03	0.1	0.55	0.01	0.04	Gm47446	NA	predicted gene, 47446 [Source:MGI Symbol;Acc:MGI:6096401]	unprocessed_pseudogene	chr12	24226381-24229270
ENSMUSG00000021306.12	0.35	0	0.01	0.54	0	0	Gpr137b	83924	G protein-coupled receptor 137B [Source:MGI Symbol;Acc:MGI:1891463]	protein_coding	chr13	13532205-13568599
ENSMUSG00000075705.14	0.35	0	0	0.25	0.01	0.04	Msrb1	27361	methionine sulfoxide reductase B1 [Source:MGI Symbol;Acc:MGI:1351642]	protein_coding	chr17	24955616-24961752
ENSMUSG00000024360.9	0.35	0	0	0.34	0	0	Etf1	225363	eukaryotic translation termination factor 1 [Source:MGI Symbol;Acc:MGI:2385071]	protein_coding	chr18	35035838-35065060
ENSMUSG00000053819.17	0.14	0.03	0.11	-0.01	0.92	0.96	Camk2d	108058	calcium/calmodulin-dependent protein kinase II, delta [Source:MGI Symbol;Acc:MGI:1341265]	protein_coding	chr3	126389951-126639975
ENSMUSG00000023984.18	0.35	0.02	0.09	0.22	0.16	0.3	Gm20517	112694759	predicted gene 20517 [Source:MGI Symbol;Acc:MGI:5141982]	protein_coding	chr17	47922514-47994786
ENSMUSG00000026864.14	0.35	0	0.01	0.89	0	0	Hspa5	14828	heat shock protein 5 [Source:MGI Symbol;Acc:MGI:95835]	protein_coding	chr2	34661982-34667559
ENSMUSG00000105065.2	0.35	0.01	0.03	0.28	0.04	0.09	Gm42513	NA	predicted gene 42513 [Source:MGI Symbol;Acc:MGI:5662650]	TEC	chr3	57987137-57989255
ENSMUSG00000071528.5	0.35	0	0.02	0.7	0	0	Atp5md	66477	ATP synthase membrane subunit DAPIT [Source:MGI Symbol;Acc:MGI:1891435]	protein_coding	chr19	47071903-47079086
ENSMUSG00000019763.12	0.35	0	0.01	0.5	0	0	Rmnd1	66084	required for meiotic nuclear division 1 homolog [Source:MGI Symbol;Acc:MGI:1913334]	protein_coding	chr10	4351915-4382388
ENSMUSG00000090862.4	0.35	0	0.01	0.32	0.01	0.02	Rps13	68052	ribosomal protein S13 [Source:MGI Symbol;Acc:MGI:1915302]	protein_coding	chr7	115930740-115933430
ENSMUSG00000097357.3	0.35	0.02	0.07	0.22	0.14	0.27	Gm16793	100504714	predicted gene, 16793 [Source:MGI Symbol;Acc:MGI:4439717]	lncRNA	chr8	36049657-36056126
ENSMUSG00000035202.9	0.35	0.01	0.05	-0.95	0	0	Lars2	102436	leucyl-tRNA synthetase, mitochondrial [Source:MGI Symbol;Acc:MGI:2142973]	protein_coding	chr9	123195992-123291731
ENSMUSG00000059182.9	0.35	0	0.02	0.4	0	0.01	Skap2	54353	src family associated phosphoprotein 2 [Source:MGI Symbol;Acc:MGI:1889206]	protein_coding	chr6	51834402-51989529
ENSMUSG00000020807.16	0.35	0.01	0.03	0.2	0.11	0.22	4933427D14Rik	74477	RIKEN cDNA 4933427D14 gene [Source:MGI Symbol;Acc:MGI:1921727]	protein_coding	chr11	72044755-72098285
ENSMUSG00000028234.7	0.35	0	0.02	0.69	0	0	Rps20	67427	ribosomal protein S20 [Source:MGI Symbol;Acc:MGI:1914677]	protein_coding	chr4	3831334-3835665
ENSMUSG00000067274.11	0.35	0	0	0.45	0	0	Rplp0	11837	ribosomal protein, large, P0 [Source:MGI Symbol;Acc:MGI:1927636]	protein_coding	chr5	115697526-115701786
ENSMUSG00000031224.7	-0.33	0.02	0.07	-0.56	0	0	Magee2	272790	MAGE family member E2 [Source:MGI Symbol;Acc:MGI:2148316]	protein_coding	chrX	103898558-103900873
ENSMUSG00000043866.12	0.35	0.01	0.04	0.14	0.28	0.44	Taf10	24075	TATA-box binding protein associated factor 10 [Source:MGI Symbol;Acc:MGI:1346320]	protein_coding	chr7	105388600-105393568
ENSMUSG00000030921.18	0.35	0.03	0.1	0.97	0	0	Trim30a	20128	tripartite motif-containing 30A [Source:MGI Symbol;Acc:MGI:98178]	protein_coding	chr7	104058232-104114400
ENSMUSG00000018565.18	0.35	0	0	0.39	0	0	Elp5	54351	elongator acetyltransferase complex subunit 5 [Source:MGI Symbol;Acc:MGI:1859017]	protein_coding	chr11	69859048-69873343
ENSMUSG00000026433.14	0.35	0.01	0.06	0.54	0	0.01	Rab29	226422	RAB29, member RAS oncogene family [Source:MGI Symbol;Acc:MGI:2385107]	protein_coding	chr1	131794962-131800625
ENSMUSG00000031226.14	0.28	0.01	0.04	0.61	0	0	Pbdc1	67683	polysaccharide biosynthesis domain containing 1 [Source:MGI Symbol;Acc:MGI:1914933]	protein_coding	chrX	104123362-104160696
ENSMUSG00000042369.9	0.35	0	0	0.21	0.01	0.04	Rbm45	241490	RNA binding motif protein 45 [Source:MGI Symbol;Acc:MGI:2387367]	protein_coding	chr2	76200328-76214112
ENSMUSG00000020458.17	0.35	0	0	0.17	0.06	0.13	Rtn4	68585	reticulon 4 [Source:MGI Symbol;Acc:MGI:1915835]	protein_coding	chr11	29642947-29694331
ENSMUSG00000018507.17	0.35	0	0.03	0.2	0.11	0.21	Trpv2	22368	transient receptor potential cation channel, subfamily V, member 2 [Source:MGI Symbol;Acc:MGI:1341836]	protein_coding	chr11	62465312-62491341
ENSMUSG00000021820.19	-0.08	0.32	0.53	-0.39	0	0	Camk2g	12325	calcium/calmodulin-dependent protein kinase II gamma [Source:MGI Symbol;Acc:MGI:88259]	protein_coding	chr14	20784943-20844156
ENSMUSG00000040121.6	0.35	0.01	0.06	0.94	0	0	Rep15	66532	RAB15 effector protein [Source:MGI Symbol;Acc:MGI:1913782]	protein_coding	chr6	146934082-146935743
ENSMUSG00000027667.14	0.35	0	0	0.39	0	0	Zfp639	67778	zinc finger protein 639 [Source:MGI Symbol;Acc:MGI:1915028]	protein_coding	chr3	32564408-32574982
ENSMUSG00000000627.16	0.35	0	0.02	0.04	0.76	0.85	Sema4f	20355	sema domain, immunoglobulin domain (Ig), TM domain, and short cytoplasmic domain [Source:MGI Symbol;Acc:MGI:1340055]	protein_coding	chr6	82888866-82916750
ENSMUSG00000035047.10	0.35	0	0.02	0.23	0.06	0.14	Kri1	215194	KRI1 homolog [Source:MGI Symbol;Acc:MGI:2384899]	protein_coding	chr9	21184753-21199265
ENSMUSG00000071415.7	0.35	0	0.03	0.7	0	0	Rpl23	65019	ribosomal protein L23 [Source:MGI Symbol;Acc:MGI:1929455]	protein_coding	chr11	97668353-97673263
ENSMUSG00000012848.16	0.35	0	0.01	0.59	0	0	Rps5	20103	ribosomal protein S5 [Source:MGI Symbol;Acc:MGI:1097682]	protein_coding	chr7	12656217-12660613
ENSMUSG00000047547.15	0.35	0	0	0.15	0.1	0.2	Cltb	74325	clathrin, light polypeptide (Lcb) [Source:MGI Symbol;Acc:MGI:1921575]	protein_coding	chr13	54740214-54759157
ENSMUSG00000004451.15	0.35	0	0	0.25	0	0.01	Ralb	64143	v-ral simian leukemia viral oncogene B [Source:MGI Symbol;Acc:MGI:1927244]	protein_coding	chr1	119398035-119432524
ENSMUSG00000030922.13	0.35	0	0	0.23	0.02	0.05	Lyrm1	73919	LYR motif containing 1 [Source:MGI Symbol;Acc:MGI:1921169]	protein_coding	chr7	119495084-119556186
ENSMUSG00000054008.10	0.35	0	0	0.17	0.07	0.15	Ndst1	15531	N-deacetylase/N-sulfotransferase (heparan glucosaminyl) 1 [Source:MGI Symbol;Acc:MGI:104719]	protein_coding	chr18	60817566-60881722
ENSMUSG00000106128.2	0.34	0.02	0.08	0	0.99	0.99	Gm43520	NA	predicted gene 43520 [Source:MGI Symbol;Acc:MGI:5663657]	TEC	chr3	116612464-116612627
ENSMUSG00000062328.9	0.34	0	0.01	0.46	0	0	Rpl17	319195	ribosomal protein L17 [Source:MGI Symbol;Acc:MGI:2448270]	protein_coding	chr18	75131629-75136452
ENSMUSG00000108573.2	0.34	0.03	0.11	0.42	0.03	0.08	Gm44986	NA	predicted gene 44986 [Source:MGI Symbol;Acc:MGI:5753562]	TEC	chr7	121695306-121698134
ENSMUSG00000028899.12	0.34	0	0	0.5	0	0	Taf12	66464	TATA-box binding protein associated factor 12 [Source:MGI Symbol;Acc:MGI:1913714]	protein_coding	chr4	132001686-132023077
ENSMUSG00000017428.17	0.34	0	0	0.11	0.12	0.23	Psmd11	69077	proteasome (prosome, macropain) 26S subunit, non-ATPase, 11 [Source:MGI Symbol;Acc:MGI:1916327]	protein_coding	chr11	80319441-80364074
ENSMUSG00000063787.5	0.34	0	0.02	0.78	0	0	Chchd1	66121	coiled-coil-helix-coiled-coil-helix domain containing 1 [Source:MGI Symbol;Acc:MGI:1913371]	protein_coding	chr14	20753074-20754493
ENSMUSG00000061232.17	0.34	0.02	0.07	0.66	0	0	H2-K1	14972	histocompatibility 2, K1, K region [Source:MGI Symbol;Acc:MGI:95904]	protein_coding	chr17	34214991-34219321
ENSMUSG00000028889.18	0.34	0	0	-0.06	0.52	0.68	Yrdc	230734	yrdC domain containing (E.coli) [Source:MGI Symbol;Acc:MGI:2387201]	protein_coding	chr4	124744472-124749035
ENSMUSG00000044258.11	0.34	0.03	0.1	1.23	0	0	Ctla2a	13024	cytotoxic T lymphocyte-associated protein 2 alpha [Source:MGI Symbol;Acc:MGI:88554]	protein_coding	chr13	61081969-61084439
ENSMUSG00000029474.8	0.34	0	0	0.2	0.01	0.04	Rnf34	80751	ring finger protein 34 [Source:MGI Symbol;Acc:MGI:2153340]	protein_coding	chr5	122988111-123009354
ENSMUSG00000039372.6	0.34	0	0.01	0.1	0.29	0.46	Marchf4	381270	membrane associated ring-CH-type finger 4 [Source:MGI Symbol;Acc:MGI:2683550]	protein_coding	chr1	72466271-72576089
ENSMUSG00000053063.12	0.34	0.03	0.1	0.91	0	0.01	Clec12a	232413	C-type lectin domain family 12, member a [Source:MGI Symbol;Acc:MGI:3040968]	protein_coding	chr6	129319654-129342266
ENSMUSG00000052560.16	0.34	0	0.01	0.3	0.01	0.02	Cpne8	66871	copine VIII [Source:MGI Symbol;Acc:MGI:1914121]	protein_coding	chr15	90371685-90563635
ENSMUSG00000031907.10	0.34	0	0	0.16	0.09	0.19	Zfp90	22751	zinc finger protein 90 [Source:MGI Symbol;Acc:MGI:104786]	protein_coding	chr8	107141959-107153230
ENSMUSG00000031904.6	0.34	0	0.01	0.19	0.09	0.19	Slc7a6	330836	solute carrier family 7 (cationic amino acid transporter, y+ system), member 6 [Source:MGI Symbol;Acc:MGI:2142598]	protein_coding	chr8	106895489-106925338
ENSMUSG00000035828.12	0.34	0.01	0.03	0.28	0.03	0.08	Pim3	223775	proviral integration site 3 [Source:MGI Symbol;Acc:MGI:1355297]	protein_coding	chr15	88746389-88749929
ENSMUSG00000030500.7	0.34	0	0	0.14	0.07	0.15	Slc17a6	140919	solute carrier family 17 (sodium-dependent inorganic phosphate cotransporter), member 6 [Source:MGI Symbol;Acc:MGI:2156052]	protein_coding	chr7	51271754-51320867
ENSMUSG00000007739.11	0.34	0	0	0.4	0	0	Cct4	12464	chaperonin containing Tcp1, subunit 4 (delta) [Source:MGI Symbol;Acc:MGI:104689]	protein_coding	chr11	22940519-22953780
ENSMUSG00000085795.9	0.34	0	0.02	0.2	0.1	0.21	Zfp703	353310	zinc finger protein 703 [Source:MGI Symbol;Acc:MGI:2662729]	protein_coding	chr8	27467353-27471489
ENSMUSG00000021708.19	0.34	0.01	0.04	0.11	0.43	0.59	Rasgrf2	19418	RAS protein-specific guanine nucleotide-releasing factor 2 [Source:MGI Symbol;Acc:MGI:109137]	protein_coding	chr13	92028519-92268164
ENSMUSG00000032602.7	0.34	0	0	0.29	0	0.01	Slc25a20	57279	solute carrier family 25 (mitochondrial carnitine/acylcarnitine translocase), member 20 [Source:MGI Symbol;Acc:MGI:1928738]	protein_coding	chr9	108539287-108561840
ENSMUSG00000039096.11	0.34	0	0	0.26	0	0.01	Rsad1	237926	radical S-adenosyl methionine domain containing 1 [Source:MGI Symbol;Acc:MGI:3039628]	protein_coding	chr11	94430624-94440081
ENSMUSG00000021131.15	0.34	0	0	0.48	0	0	Erh	13877	ERH mRNA splicing and mitosis factor [Source:MGI Symbol;Acc:MGI:108089]	protein_coding	chr12	80680796-80691115
ENSMUSG00000079215.9	0.34	0	0	0.33	0	0	Zfp664	269704	zinc finger protein 664 [Source:MGI Symbol;Acc:MGI:2442505]	protein_coding	chr5	124939755-124979757
ENSMUSG00000020785.18	-0.28	0.01	0.05	-0.75	0	0	Camkk1	55984	calcium/calmodulin-dependent protein kinase kinase 1, alpha [Source:MGI Symbol;Acc:MGI:1891766]	protein_coding	chr11	72909834-72932899
ENSMUSG00000067653.13	0.34	0.03	0.1	0.54	0.01	0.03	Ankrd23	78321	ankyrin repeat domain 23 [Source:MGI Symbol;Acc:MGI:1925571]	protein_coding	chr1	36569269-36575964
ENSMUSG00000032346.8	0.34	0.01	0.05	0.47	0	0.01	Ooep	67968	oocyte expressed protein [Source:MGI Symbol;Acc:MGI:1915218]	protein_coding	chr9	78283391-78286007
ENSMUSG00000007589.10	0.34	0.01	0.03	0.28	0.03	0.08	Tinf2	28113	Terf1 (TRF1)-interacting nuclear factor 2 [Source:MGI Symbol;Acc:MGI:107246]	protein_coding	chr14	55912146-55919277
ENSMUSG00000112596.2	0.34	0.02	0.07	0.14	0.34	0.51	Gm48804	NA	predicted gene, 48804 [Source:MGI Symbol;Acc:MGI:6098514]	TEC	chr10	121664923-121667963
ENSMUSG00000022744.13	0.34	0	0	0.31	0	0.01	Cldnd1	224250	claudin domain containing 1 [Source:MGI Symbol;Acc:MGI:2447860]	protein_coding	chr16	58548273-58554614
ENSMUSG00000018405.8	0.34	0	0.01	0.21	0.03	0.09	Mrm1	217038	mitochondrial rRNA methyltransferase 1 [Source:MGI Symbol;Acc:MGI:2443470]	protein_coding	chr11	84703887-84710341
ENSMUSG00000030663.13	0.34	0	0	0.3	0	0	1110004F10Rik	56372	RIKEN cDNA 1110004F10 gene [Source:MGI Symbol;Acc:MGI:1929274]	protein_coding	chr7	115638632-115704445
ENSMUSG00000058729.14	0.34	0.01	0.05	0.22	0.1	0.2	Lin9	72568	lin-9 homolog (C. elegans) [Source:MGI Symbol;Acc:MGI:1919818]	protein_coding	chr1	180468715-180518259
ENSMUSG00000071661.8	0.34	0.01	0.06	0.36	0.01	0.04	Zbtb3	75291	zinc finger and BTB domain containing 3 [Source:MGI Symbol;Acc:MGI:1922541]	protein_coding	chr19	8779919-8782210
ENSMUSG00000021774.14	0.34	0	0	0.36	0	0	Ube2e1	22194	ubiquitin-conjugating enzyme E2E 1 [Source:MGI Symbol;Acc:MGI:107411]	protein_coding	chr14	4137837-4186974
ENSMUSG00000026565.19	0.34	0	0	0.28	0.01	0.02	Pou2f1	18986	POU domain, class 2, transcription factor 1 [Source:MGI Symbol;Acc:MGI:101898]	protein_coding	chr1	165692723-165830247
ENSMUSG00000101678.4	0.34	0.02	0.09	0.4	0.05	0.12	Gm29609	NA	predicted gene 29609 [Source:MGI Symbol;Acc:MGI:5580315]	protein_coding	chr5	31302083-31337255
ENSMUSG00000006058.11	0.34	0	0.01	0.42	0	0	Snf8	27681	SNF8, ESCRT-II complex subunit, homolog (S. cerevisiae) [Source:MGI Symbol;Acc:MGI:1343161]	protein_coding	chr11	95925711-95938256
ENSMUSG00000002325.16	0.34	0.01	0.04	0.64	0	0	Irf9	16391	interferon regulatory factor 9 [Source:MGI Symbol;Acc:MGI:107587]	protein_coding	chr14	55841028-55847487
ENSMUSG00000060126.15	0.34	0	0.02	0.62	0	0	Tpt1	22070	tumor protein, translationally-controlled 1 [Source:MGI Symbol;Acc:MGI:104890]	protein_coding	chr14	76082533-76085965
ENSMUSG00000035021.14	0.34	0.02	0.09	1.03	0	0.01	Baz1a	217578	bromodomain adjacent to zinc finger domain 1A [Source:MGI Symbol;Acc:MGI:1309478]	protein_coding	chr12	54939774-55061133
ENSMUSG00000031227.9	-0.27	0.01	0.06	-0.66	0	0	Magee1	107528	MAGE family member E1 [Source:MGI Symbol;Acc:MGI:2148149]	protein_coding	chrX	104163984-104167533
ENSMUSG00000028060.15	0.34	0	0.01	0.47	0	0	Khdc4	74200	KH domain containing 4, pre-mRNA splicing factor [Source:MGI Symbol;Acc:MGI:1921450]	protein_coding	chr3	88593110-88620231
ENSMUSG00000058672.8	0.34	0	0	0.09	0.41	0.57	Tubb2a	22151	tubulin, beta 2A class IIA [Source:MGI Symbol;Acc:MGI:107861]	protein_coding	chr13	34258257-34261990
ENSMUSG00000026049.12	0.34	0.01	0.05	0.54	0	0	Tex30	75623	testis expressed 30 [Source:MGI Symbol;Acc:MGI:1922873]	protein_coding	chr1	44125773-44141601
ENSMUSG00000028063.16	0.34	0	0.01	0.25	0.01	0.04	Lmna	16905	lamin A [Source:MGI Symbol;Acc:MGI:96794]	protein_coding	chr3	88387454-88417263
ENSMUSG00000019842.7	0.34	0.01	0.04	0.39	0	0.02	Traf3ip2	103213	TRAF3 interacting protein 2 [Source:MGI Symbol;Acc:MGI:2143599]	protein_coding	chr10	39488930-39531303
ENSMUSG00000051343.12	0.34	0.01	0.04	0.07	0.56	0.71	Rab11fip5	52055	RAB11 family interacting protein 5 (class I) [Source:MGI Symbol;Acc:MGI:1098586]	protein_coding	chr6	85311944-85351616
ENSMUSG00000024947.18	0.34	0	0.01	0.18	0.09	0.18	Men1	17283	multiple endocrine neoplasia 1 [Source:MGI Symbol;Acc:MGI:1316736]	protein_coding	chr19	6385009-6390921
ENSMUSG00000032231.15	0.34	0	0	0.3	0	0	Anxa2	12306	annexin A2 [Source:MGI Symbol;Acc:MGI:88246]	protein_coding	chr9	69360902-69399077
ENSMUSG00000048388.4	0.34	0	0	0.1	0.21	0.35	Fam171b	241520	family with sequence similarity 171, member B [Source:MGI Symbol;Acc:MGI:2444579]	protein_coding	chr2	83642980-83713830
ENSMUSG00000018500.3	0.34	0.01	0.06	0.56	0	0	Adora2b	11541	adenosine A2b receptor [Source:MGI Symbol;Acc:MGI:99403]	protein_coding	chr11	62139810-62157279
ENSMUSG00000038900.18	0.34	0.01	0.05	0.78	0	0	Rpl12	269261	ribosomal protein L12 [Source:MGI Symbol;Acc:MGI:98002]	protein_coding	chr2	32851571-32855357
ENSMUSG00000061613.14	0.34	0	0	0.36	0	0	U2af1	108121	U2 small nuclear ribonucleoprotein auxiliary factor (U2AF) 1 [Source:MGI Symbol;Acc:MGI:98884]	protein_coding	chr17	31866055-31877866
ENSMUSG00000007987.13	0.34	0	0	0.21	0.01	0.02	Ift22	67286	intraflagellar transport 22 [Source:MGI Symbol;Acc:MGI:1914536]	protein_coding	chr5	136937004-136944258
ENSMUSG00000015672.5	0.34	0	0.02	0.52	0	0	Mrpl32	75398	mitochondrial ribosomal protein L32 [Source:MGI Symbol;Acc:MGI:2137226]	protein_coding	chr13	14782769-14787750
ENSMUSG00000004642.14	0.34	0	0	0.24	0.02	0.04	Slbp	20492	stem-loop binding protein [Source:MGI Symbol;Acc:MGI:108402]	protein_coding	chr5	33792296-33809918
ENSMUSG00000031697.13	0.34	0	0.01	0.42	0	0	Orc6	56452	origin recognition complex, subunit 6 [Source:MGI Symbol;Acc:MGI:1929285]	protein_coding	chr8	86026261-86034907
ENSMUSG00000024134.12	0.34	0.01	0.06	0.09	0.52	0.68	Six2	20472	sine oculis-related homeobox 2 [Source:MGI Symbol;Acc:MGI:102778]	protein_coding	chr17	85991705-85995702
ENSMUSG00000051703.15	0.34	0	0.02	0.2	0.09	0.19	Tmem198	319998	transmembrane protein 198 [Source:MGI Symbol;Acc:MGI:2443133]	protein_coding	chr1	75456176-75462349
ENSMUSG00000033769.17	0.34	0	0	0.3	0	0.01	Exoc6b	75914	exocyst complex component 6B [Source:MGI Symbol;Acc:MGI:1923164]	protein_coding	chr6	84595469-85046495
ENSMUSG00000004846.11	0.34	0	0.01	0.46	0	0	Plod3	26433	procollagen-lysine, 2-oxoglutarate 5-dioxygenase 3 [Source:MGI Symbol;Acc:MGI:1347008]	protein_coding	chr5	137015873-137025502
ENSMUSG00000017188.4	0.34	0	0	0.1	0.29	0.45	Coa3	52469	cytochrome C oxidase assembly factor 3 [Source:MGI Symbol;Acc:MGI:1098757]	protein_coding	chr11	101168794-101169940
ENSMUSG00000090691.4	0.34	0.03	0.1	0.06	0.71	0.82	Gm3667	100042100	predicted gene 3667 [Source:MGI Symbol;Acc:MGI:3781843]	protein_coding	chr14	15579811-15601271
ENSMUSG00000041057.11	0.34	0	0	0.39	0	0	Wdr43	72515	WD repeat domain 43 [Source:MGI Symbol;Acc:MGI:1919765]	protein_coding	chr17	71922890-71966026
ENSMUSG00000028385.15	0.34	0	0.01	0.32	0	0.01	Snx30	209131	sorting nexin family member 30 [Source:MGI Symbol;Acc:MGI:2443882]	protein_coding	chr4	59805840-59904737
ENSMUSG00000027408.8	0.33	0	0.02	0.78	0	0	Cpxm1	56264	carboxypeptidase X 1 (M14 family) [Source:MGI Symbol;Acc:MGI:1934569]	protein_coding	chr2	130232695-130239494
ENSMUSG00000031728.11	0.33	0	0	0.16	0.1	0.2	Zfp821	75871	zinc finger protein 821 [Source:MGI Symbol;Acc:MGI:1923121]	protein_coding	chr8	110432178-110451564
ENSMUSG00000057506.6	0.33	0	0.01	0.35	0	0.01	Bloc1s2	73689	biogenesis of lysosomal organelles complex-1, subunit 2 [Source:MGI Symbol;Acc:MGI:1920939]	protein_coding	chr19	44127685-44134885
ENSMUSG00000001056.4	0.33	0.01	0.04	0.37	0.01	0.02	Nhp2	52530	NHP2 ribonucleoprotein [Source:MGI Symbol;Acc:MGI:1098547]	protein_coding	chr11	51510562-51514541
ENSMUSG00000026491.14	0.33	0	0.01	0.29	0.01	0.03	Ahctf1	226747	AT hook containing transcription factor 1 [Source:MGI Symbol;Acc:MGI:1915033]	protein_coding	chr1	179572459-179631245
ENSMUSG00000061477.5	0.33	0.01	0.04	0.72	0	0	Rps7	20115	ribosomal protein S7 [Source:MGI Symbol;Acc:MGI:1333818]	protein_coding	chr12	28680853-28685952
ENSMUSG00000030214.8	0.33	0.03	0.11	1.27	0	0	Plbd1	66857	phospholipase B domain containing 1 [Source:MGI Symbol;Acc:MGI:1914107]	protein_coding	chr6	136589068-136638926
ENSMUSG00000109195.2	0.33	0.02	0.07	0.13	0.35	0.52	Gm45038	NA	predicted gene 45038 [Source:MGI Symbol;Acc:MGI:5753614]	processed_pseudogene	chr7	93172267-93176104
ENSMUSG00000027739.10	0.33	0	0	0.43	0	0	Rab33b	19338	RAB33B, member RAS oncogene family [Source:MGI Symbol;Acc:MGI:1330805]	protein_coding	chr3	51391341-51403653
ENSMUSG00000032307.17	0.33	0	0	0.5	0	0	Ube2q2	109161	ubiquitin-conjugating enzyme E2Q family member 2 [Source:MGI Symbol;Acc:MGI:2388672]	protein_coding	chr9	55056138-55114813
ENSMUSG00000027433.6	0.33	0	0	0.39	0	0	Xrn2	24128	5'-3' exoribonuclease 2 [Source:MGI Symbol;Acc:MGI:894687]	protein_coding	chr2	146854916-146919920
ENSMUSG00000032936.14	-0.12	0.23	0.43	-0.45	0.03	0.08	Camkv	235604	CaM kinase-like vesicle-associated [Source:MGI Symbol;Acc:MGI:2384296]	protein_coding	chr9	107812873-107826890
ENSMUSG00000024927.9	0.33	0	0	0.32	0	0	Rela	19697	v-rel reticuloendotheliosis viral oncogene homolog A (avian) [Source:MGI Symbol;Acc:MGI:103290]	protein_coding	chr19	5687511-5698158
ENSMUSG00000001995.10	0.33	0	0	0.42	0	0	Sipa1l2	244668	signal-induced proliferation-associated 1 like 2 [Source:MGI Symbol;Acc:MGI:2676970]	protein_coding	chr8	126144802-126296547
ENSMUSG00000027999.16	0.33	0	0.01	0.12	0.23	0.39	Pla2g12a	66350	phospholipase A2, group XIIA [Source:MGI Symbol;Acc:MGI:1913600]	protein_coding	chr3	129672255-129689474
ENSMUSG00000031647.11	0.33	0	0	0.44	0	0	Mfap3l	71306	microfibrillar-associated protein 3-like [Source:MGI Symbol;Acc:MGI:1918556]	protein_coding	chr8	61085861-61129763
ENSMUSG00000026490.19	-0.1	0.17	0.36	-0.25	0	0.01	Cdc42bpa	226751	CDC42 binding protein kinase alpha [Source:MGI Symbol;Acc:MGI:2441841]	protein_coding	chr1	179788037-179993168
ENSMUSG00000035067.10	0.33	0.01	0.06	0.23	0.1	0.2	Xkr6	219149	X-linked Kx blood group related 6 [Source:MGI Symbol;Acc:MGI:2447765]	protein_coding	chr14	63843952-64058258
ENSMUSG00000021477.10	0.33	0	0	0.45	0	0	Ctsl	13039	cathepsin L [Source:MGI Symbol;Acc:MGI:88564]	protein_coding	chr13	64507151-64518704
ENSMUSG00000020374.17	0.33	0.01	0.04	0.64	0	0	Rasgef1c	74563	RasGEF domain family, member 1C [Source:MGI Symbol;Acc:MGI:1921813]	protein_coding	chr11	49792662-49871821
ENSMUSG00002076252.1	0.33	0.03	0.1	0.03	0.84	0.91	Metazoa_SRP	NA	Metazoan signal recognition particle RNA [Source:RFAM;Acc:RF00017]	misc_RNA	chr11	74509086-74509339
ENSMUSG00000068240.6	0.33	0	0.02	0.54	0	0	Gm11808	NA	predicted gene 11808 [Source:MGI Symbol;Acc:MGI:3649356]	protein_coding	chr4	3973092-3973595
ENSMUSG00000036887.6	0.33	0.02	0.08	1.52	0	0	C1qa	12259	complement component 1, q subcomponent, alpha polypeptide [Source:MGI Symbol;Acc:MGI:88223]	protein_coding	chr4	136623228-136626114
ENSMUSG00000025875.15	0.33	0	0	0.23	0.01	0.03	Tspan17	74257	tetraspanin 17 [Source:MGI Symbol;Acc:MGI:1921507]	protein_coding	chr13	54937190-54944589
ENSMUSG00000037960.12	0.33	0	0.01	0.24	0.03	0.07	Card19	68480	caspase recruitment domain family, member 19 [Source:MGI Symbol;Acc:MGI:1915730]	protein_coding	chr13	49356426-49369513
ENSMUSG00000057092.13	0.33	0.03	0.1	1.2	0	0	Fxyd3	17178	FXYD domain-containing ion transport regulator 3 [Source:MGI Symbol;Acc:MGI:107497]	protein_coding	chr7	30767597-30776129
ENSMUSG00000113569.2	0.33	0.02	0.08	0.57	0	0	Gm48035	NA	predicted gene, 48035 [Source:MGI Symbol;Acc:MGI:6097350]	processed_pseudogene	chr12	22775143-22776591
ENSMUSG00000041736.8	0.33	0.01	0.04	0.66	0	0	Tspo	12257	translocator protein [Source:MGI Symbol;Acc:MGI:88222]	protein_coding	chr15	83447793-83458404
ENSMUSG00000007207.11	0.33	0	0.01	0.32	0	0.01	Stx1a	20907	syntaxin 1A (brain) [Source:MGI Symbol;Acc:MGI:109355]	protein_coding	chr5	135052336-135079954
ENSMUSG00000055150.16	0.33	0.02	0.07	0.13	0.34	0.51	Zfp78	330463	zinc finger protein 78 [Source:MGI Symbol;Acc:MGI:107783]	protein_coding	chr7	6366279-6385604
ENSMUSG00000031485.16	0.33	0	0.01	0.32	0	0.01	Plpbp	114863	pyridoxal phosphate binding protein [Source:MGI Symbol;Acc:MGI:1891207]	protein_coding	chr8	27532583-27546160
ENSMUSG00000028179.13	0.33	0.02	0.08	0.75	0.01	0.03	Cth	107869	cystathionase (cystathionine gamma-lyase) [Source:MGI Symbol;Acc:MGI:1339968]	protein_coding	chr3	157599885-157630714
ENSMUSG00000024238.16	0.33	0	0	0.2	0.01	0.02	Zeb1	21417	zinc finger E-box binding homeobox 1 [Source:MGI Symbol;Acc:MGI:1344313]	protein_coding	chr18	5591860-5775467
ENSMUSG00000049872.9	0.33	0.01	0.05	1.17	0	0	Calhm5	103511	calcium homeostasis modulator family member 5 [Source:MGI Symbol;Acc:MGI:2143897]	protein_coding	chr10	33963811-33972515
ENSMUSG00000038335.14	0.33	0	0	0.19	0.01	0.03	Tsr1	104662	TSR1 20S rRNA accumulation [Source:MGI Symbol;Acc:MGI:2144566]	protein_coding	chr11	74788897-74800168
ENSMUSG00000038539.16	0.33	0	0.01	0.35	0	0	Atf5	107503	activating transcription factor 5 [Source:MGI Symbol;Acc:MGI:2141857]	protein_coding	chr7	44461680-44466082
ENSMUSG00000009614.17	0.33	0.02	0.08	0.53	0	0.01	Sardh	192166	sarcosine dehydrogenase [Source:MGI Symbol;Acc:MGI:2183102]	protein_coding	chr2	27078405-27138349
ENSMUSG00000070002.8	0.33	0	0	0.16	0.07	0.15	Ell	13716	elongation factor RNA polymerase II [Source:MGI Symbol;Acc:MGI:109377]	protein_coding	chr8	70992107-71045508
ENSMUSG00000021279.6	0.19	0.03	0.1	-0.04	0.68	0.8	Cdc42bpb	217866	CDC42 binding protein kinase beta [Source:MGI Symbol;Acc:MGI:2136459]	protein_coding	chr12	111259410-111344152
ENSMUSG00000101174.9	0.33	0.01	0.03	0.08	0.5	0.66	Hoxd4	15436	homeobox D4 [Source:MGI Symbol;Acc:MGI:96208]	protein_coding	chr2	74542273-74559504
ENSMUSG00000040857.16	0.33	0	0	0.19	0.02	0.06	Erf	13875	Ets2 repressor factor [Source:MGI Symbol;Acc:MGI:109637]	protein_coding	chr7	24941986-24950186
ENSMUSG00000090386.11	0.3	0.04	0.12	0.83	0	0	Mir99ahg	77994	Mir99a and Mirlet7c-1 host gene (non-protein coding) [Source:MGI Symbol;Acc:MGI:1919929]	lncRNA	chr16	77033205-77570315
ENSMUSG00000091228.2	0.33	0.01	0.04	0.5	0	0	Gm20390	NA	predicted gene 20390 [Source:MGI Symbol;Acc:MGI:5141855]	protein_coding	chr11	93840645-93859119
ENSMUSG00000019998.7	0.33	0	0	0.28	0	0	Stx7	53331	syntaxin 7 [Source:MGI Symbol;Acc:MGI:1858210]	protein_coding	chr10	24025200-24066120
ENSMUSG00000053600.9	0.33	0.01	0.04	0.34	0.01	0.03	Zfp472	224691	zinc finger protein 472 [Source:MGI Symbol;Acc:MGI:2385049]	protein_coding	chr17	33184788-33198207
ENSMUSG00000036835.8	0.33	0	0.01	0.36	0	0	Psenen	66340	presenilin enhancer gamma secretase subunit [Source:MGI Symbol;Acc:MGI:1913590]	protein_coding	chr7	30261288-30263052
ENSMUSG00000012405.17	0.33	0	0	0.44	0	0	Rpl15	66480	ribosomal protein L15 [Source:MGI Symbol;Acc:MGI:1913730]	protein_coding	chr14	4198305-4201873
ENSMUSG00000033862.8	-0.1	0.14	0.32	-0.18	0.01	0.04	Cdk10	234854	cyclin-dependent kinase 10 [Source:MGI Symbol;Acc:MGI:2448549]	protein_coding	chr8	123951581-123958989
ENSMUSG00000014496.9	0.33	0	0	0.47	0	0	Ankrd28	105522	ankyrin repeat domain 28 [Source:MGI Symbol;Acc:MGI:2145661]	protein_coding	chr14	31420725-31552608
ENSMUSG00000008668.16	0.33	0	0.02	0.6	0	0	Rps18	20084	ribosomal protein S18 [Source:MGI Symbol;Acc:MGI:98146]	protein_coding	chr17	34170973-34174975
ENSMUSG00000019785.15	0.33	0	0.01	0.23	0.03	0.08	Clvs2	215890	clavesin 2 [Source:MGI Symbol;Acc:MGI:2443223]	protein_coding	chr10	33388282-33500765
ENSMUSG00000035329.8	0.33	0	0	0.3	0	0	Fbxo33	70611	F-box protein 33 [Source:MGI Symbol;Acc:MGI:1917861]	protein_coding	chr12	59247441-59266511
ENSMUSG00000063406.12	0.33	0	0.01	0.46	0	0	Tmed5	73130	transmembrane p24 trafficking protein 5 [Source:MGI Symbol;Acc:MGI:1921586]	protein_coding	chr5	108254232-108280486
ENSMUSG00000023791.19	0.33	0.01	0.04	0.3	0.02	0.05	Pigx	72084	phosphatidylinositol glycan anchor biosynthesis, class X [Source:MGI Symbol;Acc:MGI:1919334]	protein_coding	chr16	31903234-31918558
ENSMUSG00000033342.16	0.33	0.01	0.05	0.11	0.39	0.55	Plppr5	75769	phospholipid phosphatase related 5 [Source:MGI Symbol;Acc:MGI:1923019]	protein_coding	chr3	117278733-117483156
ENSMUSG00000031536.7	0.33	0	0.01	0.61	0	0	Polb	18970	polymerase (DNA directed), beta [Source:MGI Symbol;Acc:MGI:97740]	protein_coding	chr8	23118142-23143451
ENSMUSG00000083889.5	0.08	0.34	0.55	0.47	0.04	0.09	E530001F21Rik	NA	RIKEN cDNA E530001F21 gene [Source:MGI Symbol;Acc:MGI:3036288]	processed_pseudogene	chrX	104208238-104208967
ENSMUSG00000003873.12	0.33	0	0	0.3	0	0	Bax	12028	BCL2-associated X protein [Source:MGI Symbol;Acc:MGI:99702]	protein_coding	chr7	45111121-45116322
ENSMUSG00000032491.15	0.33	0.02	0.09	0.64	0	0	Nradd	67169	neurotrophin receptor associated death domain [Source:MGI Symbol;Acc:MGI:1914419]	protein_coding	chr9	110450203-110453520
ENSMUSG00000052310.10	0.32	0	0	0.64	0	0	Slc39a1	30791	solute carrier family 39 (zinc transporter), member 1 [Source:MGI Symbol;Acc:MGI:1353474]	protein_coding	chr3	90155479-90160919
ENSMUSG00000006941.6	0.32	0	0.01	0.14	0.14	0.26	Eif1b	68969	eukaryotic translation initiation factor 1B [Source:MGI Symbol;Acc:MGI:1916219]	protein_coding	chr9	120321298-120324396
ENSMUSG00000049811.18	0.32	0.01	0.03	0.27	0.03	0.08	Fam161a	73873	family with sequence similarity 161, member A [Source:MGI Symbol;Acc:MGI:1921123]	protein_coding	chr11	22957531-22980788
ENSMUSG00000058600.14	0.32	0.02	0.08	0.77	0	0	Rpl30	19946	ribosomal protein L30 [Source:MGI Symbol;Acc:MGI:98037]	protein_coding	chr15	34440651-34443786
ENSMUSG00000048636.8	0.32	0.03	0.1	0.61	0	0.01	A730049H05Rik	NA	RIKEN cDNA A730049H05 gene [Source:MGI Symbol;Acc:MGI:1921766]	protein_coding	chr6	92793459-92824155
ENSMUSG00000090136.5	0.32	0.02	0.08	0.74	0	0	Gm10177	NA	predicted gene 10177 [Source:MGI Symbol;Acc:MGI:3704330]	transcribed_processed_pseudogene	chr9	37164218-37164661
ENSMUSG00000034826.15	0.32	0	0.01	0.07	0.48	0.63	Nup54	269113	nucleoporin 54 [Source:MGI Symbol;Acc:MGI:1920460]	protein_coding	chr5	92563399-92583078
ENSMUSG00000052146.17	0.32	0.01	0.03	0.53	0	0	Rps10	67097	ribosomal protein S10 [Source:MGI Symbol;Acc:MGI:1914347]	protein_coding	chr17	27849392-27855643
ENSMUSG00000100750.2	0.32	0.01	0.05	0.21	0.1	0.21	Gm29084	NA	predicted gene 29084 [Source:MGI Symbol;Acc:MGI:5579790]	lncRNA	chr1	62573650-62575101
ENSMUSG00000073775.5	0.32	0	0.02	0.13	0.21	0.36	Kti12	100087	KTI12 homolog, chromatin associated [Source:MGI Symbol;Acc:MGI:1923547]	protein_coding	chr4	108704982-108706610
ENSMUSG00000042622.15	0.32	0.02	0.08	0.23	0.11	0.22	Maff	17133	v-maf musculoaponeurotic fibrosarcoma oncogene family, protein F (avian) [Source:MGI Symbol;Acc:MGI:96910]	protein_coding	chr15	79230821-79243276
ENSMUSG00000026180.9	0.32	0.03	0.11	0.68	0	0	Cxcr2	12765	chemokine (C-X-C motif) receptor 2 [Source:MGI Symbol;Acc:MGI:105303]	protein_coding	chr1	74193148-74200405
ENSMUSG00000028137.10	0.32	0	0.01	-0.03	0.76	0.85	Celf3	78784	CUGBP, Elav-like family member 3 [Source:MGI Symbol;Acc:MGI:1926034]	protein_coding	chr3	94385602-94399505
ENSMUSG00000033545.15	0.32	0	0.02	0.09	0.41	0.57	Znrf1	170737	zinc and ring finger 1 [Source:MGI Symbol;Acc:MGI:2177308]	protein_coding	chr8	112262729-112352662
ENSMUSG00000029649.11	0.32	0	0.02	0.47	0	0	Pomp	66537	proteasome maturation protein [Source:MGI Symbol;Acc:MGI:1913787]	protein_coding	chr5	147797271-147813266
ENSMUSG00000074578.15	0.32	0	0.01	0.49	0	0	Zfas1	68949	zinc finger, NFX1-type containing 1, antisense RNA 1 [Source:MGI Symbol;Acc:MGI:1916199]	lncRNA	chr2	166904854-166907782
ENSMUSG00000052397.9	0.32	0	0	0.43	0	0	Ezr	22350	ezrin [Source:MGI Symbol;Acc:MGI:98931]	protein_coding	chr17	7005440-7050183
ENSMUSG00000057359.8	0.3	0.02	0.07	0.66	0	0	Gm17494	NA	predicted gene, 17494 [Source:MGI Symbol;Acc:MGI:4937128]	lncRNA	chr3	122049607-122087369
ENSMUSG00000029610.14	0.32	0	0.01	0.25	0.01	0.03	Aimp2	231872	aminoacyl tRNA synthetase complex-interacting multifunctional protein 2 [Source:MGI Symbol;Acc:MGI:2385237]	protein_coding	chr5	143839522-143846665
ENSMUSG00000060636.15	0.32	0.01	0.03	0.67	0	0	Rpl35a	57808	ribosomal protein L35A [Source:MGI Symbol;Acc:MGI:1928894]	protein_coding	chr16	32876823-32880559
ENSMUSG00000063457.15	0.32	0	0.02	0.4	0	0	Rps15	20054	ribosomal protein S15 [Source:MGI Symbol;Acc:MGI:98117]	protein_coding	chr10	80128287-80129948
ENSMUSG00000019256.18	0.32	0	0.01	0.65	0	0	Ahr	11622	aryl-hydrocarbon receptor [Source:MGI Symbol;Acc:MGI:105043]	protein_coding	chr12	35547973-35585037
ENSMUSG00000027977.16	0.32	0	0	0.26	0	0.02	Ndst3	83398	N-deacetylase/N-sulfotransferase (heparan glucosaminyl) 3 [Source:MGI Symbol;Acc:MGI:1932544]	protein_coding	chr3	123319815-123484502
ENSMUSG00000040888.11	0.32	0	0.02	0.29	0.01	0.03	Gfer	11692	growth factor, augmenter of liver regeneration [Source:MGI Symbol;Acc:MGI:107757]	protein_coding	chr17	24912161-24915130
ENSMUSG00000109390.2	0.32	0.03	0.1	0.36	0.03	0.08	Gm45718	NA	predicted gene 45718 [Source:MGI Symbol;Acc:MGI:5804833]	TEC	chr7	80560121-80563914
ENSMUSG00000028926.16	-0.16	0.08	0.22	-0.33	0	0.01	Cdk14	18647	cyclin-dependent kinase 14 [Source:MGI Symbol;Acc:MGI:894318]	protein_coding	chr5	4853391-5470312
ENSMUSG00000054079.13	0.32	0	0	0.63	0	0	Utp18	217109	UTP18 small subunit processome component [Source:MGI Symbol;Acc:MGI:1923402]	protein_coding	chr11	93750069-93776592
ENSMUSG00000002250.17	0.32	0.01	0.05	0.4	0	0.01	Ppard	19015	peroxisome proliferator activator receptor delta [Source:MGI Symbol;Acc:MGI:101884]	protein_coding	chr17	28451674-28520448
ENSMUSG00000032370.9	0.32	0.01	0.04	0.28	0.02	0.06	Lactb	80907	lactamase, beta [Source:MGI Symbol;Acc:MGI:1933395]	protein_coding	chr9	66862670-66882766
ENSMUSG00000020467.16	0.32	0.01	0.06	0.95	0	0	Efemp1	216616	epidermal growth factor-containing fibulin-like extracellular matrix protein 1 [Source:MGI Symbol;Acc:MGI:1339998]	protein_coding	chr11	28803204-28876743
ENSMUSG00000022362.14	0.32	0.01	0.05	0.01	0.95	0.97	Gm29394	NA	predicted gene 29394 [Source:MGI Symbol;Acc:MGI:5580100]	protein_coding	chr15	57891639-57939821
ENSMUSG00000026810.13	0.32	0	0	0.27	0	0	Dpm2	13481	dolichol-phosphate (beta-D) mannosyltransferase 2 [Source:MGI Symbol;Acc:MGI:1330238]	protein_coding	chr2	32460870-32463591
ENSMUSG00000006050.13	0.32	0	0.01	0.34	0	0	Sra1	24068	steroid receptor RNA activator 1 [Source:MGI Symbol;Acc:MGI:1344414]	protein_coding	chr18	36799734-36803868
ENSMUSG00000024787.15	0.32	0	0	0.09	0.22	0.37	Snx15	69024	sorting nexin 15 [Source:MGI Symbol;Acc:MGI:1916274]	protein_coding	chr19	6169429-6178334
ENSMUSG00000111327.2	0.32	0.03	0.1	0.15	0.31	0.47	Gm48401	NA	predicted gene, 48401 [Source:MGI Symbol;Acc:MGI:6097889]	processed_pseudogene	chr9	36288270-36292104
ENSMUSG00000030291.13	0.32	0	0.01	0.47	0	0	Med21	108098	mediator complex subunit 21 [Source:MGI Symbol;Acc:MGI:1347064]	protein_coding	chr6	146544045-146552230
ENSMUSG00000079242.3	0.32	0.03	0.11	0.52	0.01	0.02	C730034F03Rik	NA	RIKEN cDNA C730034F03 gene [Source:MGI Symbol;Acc:MGI:2441921]	lncRNA	chr15	89313792-89315071
ENSMUSG00000030878.12	0.32	0	0	0.3	0	0	Cdr2	12585	cerebellar degeneration-related 2 [Source:MGI Symbol;Acc:MGI:1100885]	protein_coding	chr7	120556259-120581535
ENSMUSG00000030062.8	0.32	0	0	0.42	0	0	Rpn1	103963	ribophorin I [Source:MGI Symbol;Acc:MGI:98084]	protein_coding	chr6	88061464-88082286
ENSMUSG00000036896.6	0.32	0.03	0.1	1.45	0	0	C1qc	12262	complement component 1, q subcomponent, C chain [Source:MGI Symbol;Acc:MGI:88225]	protein_coding	chr4	136617115-136620376
ENSMUSG00000006392.17	0.32	0	0	0.41	0	0	Med8	80509	mediator complex subunit 8 [Source:MGI Symbol;Acc:MGI:1915269]	protein_coding	chr4	118266534-118272979
ENSMUSG00000097296.2	0.32	0.02	0.07	0.48	0	0.01	Gm26532	NA	predicted gene, 26532 [Source:MGI Symbol;Acc:MGI:5477026]	lncRNA	chr8	84935549-84936238
ENSMUSG00000114139.2	0.32	0.02	0.08	0.23	0.12	0.23	Gm20336	NA	predicted gene, 20336 [Source:MGI Symbol;Acc:MGI:5012521]	unprocessed_pseudogene	chr12	22879734-22883362
ENSMUSG00000031934.15	0.32	0	0	0.21	0.01	0.03	Panx1	55991	pannexin 1 [Source:MGI Symbol;Acc:MGI:1860055]	protein_coding	chr9	14913424-14956774
ENSMUSG00000031232.18	-0.02	0.84	0.92	0.24	0.02	0.05	Magt1	67075	magnesium transporter 1 [Source:MGI Symbol;Acc:MGI:1914325]	protein_coding	chrX	105011690-105055512
ENSMUSG00000017615.13	0.32	0	0.01	0.14	0.12	0.23	Tnfaip1	21927	tumor necrosis factor, alpha-induced protein 1 (endothelial) [Source:MGI Symbol;Acc:MGI:104961]	protein_coding	chr11	78413676-78427158
ENSMUSG00000004931.12	0.32	0	0.02	0.16	0.15	0.27	Apba3	57267	amyloid beta (A4) precursor protein-binding, family A, member 3 [Source:MGI Symbol;Acc:MGI:1888527]	protein_coding	chr10	81102794-81109080
ENSMUSG00000018171.10	0.32	0	0.02	0.45	0	0	Vmp1	75909	vacuole membrane protein 1 [Source:MGI Symbol;Acc:MGI:1923159]	protein_coding	chr11	86474691-86574662
ENSMUSG00000041986.17	0.32	0	0.01	0.2	0.04	0.11	Elmod1	270162	ELMO/CED-12 domain containing 1 [Source:MGI Symbol;Acc:MGI:3583900]	protein_coding	chr9	53818741-53882585
ENSMUSG00000042312.11	0.32	0	0.03	0.49	0	0	S100a13	20196	S100 calcium binding protein A13 [Source:MGI Symbol;Acc:MGI:109581]	protein_coding	chr3	90421742-90431888
ENSMUSG00000050846.10	0.32	0	0.01	0.37	0	0	Zfp623	78834	zinc finger protein 623 [Source:MGI Symbol;Acc:MGI:1926084]	protein_coding	chr15	75812801-75821249
ENSMUSG00000025485.14	0.32	0	0	0.2	0	0.02	Ric8a	101489	RIC8 guanine nucleotide exchange factor A [Source:MGI Symbol;Acc:MGI:2141866]	protein_coding	chr7	140436870-140444285
ENSMUSG00000028416.14	0.32	0	0	0.27	0	0	Bag1	12017	BCL2-associated athanogene 1 [Source:MGI Symbol;Acc:MGI:108047]	protein_coding	chr4	40936398-40948294
ENSMUSG00000000346.10	0.32	0	0	0.35	0	0	Dazap2	23994	DAZ associated protein 2 [Source:MGI Symbol;Acc:MGI:1344344]	protein_coding	chr15	100513230-100518642
ENSMUSG00000041203.10	0.32	0	0.02	0.1	0.39	0.56	Trir	68544	telomerase RNA component interacting RNase [Source:MGI Symbol;Acc:MGI:1922833]	protein_coding	chr8	85753452-85756915
ENSMUSG00000022332.9	0.32	0	0	0.37	0	0	Khdrbs3	13992	KH domain containing, RNA binding, signal transduction associated 3 [Source:MGI Symbol;Acc:MGI:1313312]	protein_coding	chr15	68800269-68973060
ENSMUSG00000038372.15	0.32	0	0.01	0.2	0.03	0.08	Gmds	218138	GDP-mannose 4, 6-dehydratase [Source:MGI Symbol;Acc:MGI:1891112]	protein_coding	chr13	32003562-32522723
ENSMUSG00000022024.11	0.32	0	0.01	0.49	0	0	Sugt1	67955	SGT1, suppressor of G2 allele of SKP1 (S. cerevisiae) [Source:MGI Symbol;Acc:MGI:1915205]	protein_coding	chr14	79825131-79872636
ENSMUSG00000035530.14	0.32	0	0.02	0.38	0	0	Eif1	20918	eukaryotic translation initiation factor 1 [Source:MGI Symbol;Acc:MGI:105125]	protein_coding	chr11	100210711-100212922
ENSMUSG00000030471.18	0.32	0	0.02	0.19	0.07	0.15	Zdhhc13	243983	zinc finger, DHHC domain containing 13 [Source:MGI Symbol;Acc:MGI:1919227]	protein_coding	chr7	48438751-48477188
ENSMUSG00000042726.15	0.32	0.01	0.06	0.42	0	0.01	Trafd1	231712	TRAF type zinc finger domain containing 1 [Source:MGI Symbol;Acc:MGI:1923551]	protein_coding	chr5	121509788-121523695
ENSMUSG00000034789.9	0.32	0	0	0.23	0.01	0.02	Rab24	19336	RAB24, member RAS oncogene family [Source:MGI Symbol;Acc:MGI:105065]	protein_coding	chr13	55467556-55469759
ENSMUSG00000028059.17	0.32	0	0.01	0.46	0	0	Arhgef2	16800	rho/rac guanine nucleotide exchange factor (GEF) 2 [Source:MGI Symbol;Acc:MGI:103264]	protein_coding	chr3	88513273-88555359
ENSMUSG00000098188.2	0.32	0	0.01	0.38	0	0	Sowahc	268301	sosondowah ankyrin repeat domain family member C [Source:MGI Symbol;Acc:MGI:3606051]	protein_coding	chr10	59057775-59062256
ENSMUSG00000030591.18	0.32	0	0	0.22	0.01	0.02	Psmd8	57296	proteasome (prosome, macropain) 26S subunit, non-ATPase, 8 [Source:MGI Symbol;Acc:MGI:1888669]	protein_coding	chr7	28873613-28880126
ENSMUSG00000021118.8	0.32	0.01	0.04	0.52	0	0	Plek2	27260	pleckstrin 2 [Source:MGI Symbol;Acc:MGI:1351466]	protein_coding	chr12	78935465-78953738
ENSMUSG00000039244.11	0.32	0	0.01	-0.02	0.86	0.92	E130309D02Rik	231868	RIKEN cDNA E130309D02 gene [Source:MGI Symbol;Acc:MGI:2442621]	protein_coding	chr5	143286950-143301115
ENSMUSG00000027465.14	0.32	0	0.01	0.29	0.01	0.02	Tbc1d20	67231	TBC1 domain family, member 20 [Source:MGI Symbol;Acc:MGI:1914481]	protein_coding	chr2	152135748-152155916
ENSMUSG00000018697.15	0.32	0	0.01	0.17	0.1	0.2	Aatf	56321	apoptosis antagonizing transcription factor [Source:MGI Symbol;Acc:MGI:1929608]	protein_coding	chr11	84313681-84404348
ENSMUSG00000028651.13	0.32	0	0.01	0.34	0	0	Ppie	56031	peptidylprolyl isomerase E (cyclophilin E) [Source:MGI Symbol;Acc:MGI:1917118]	protein_coding	chr4	123020908-123033744
ENSMUSG00000045128.10	0.32	0	0.03	0.61	0	0	Rpl18a	76808	ribosomal protein L18A [Source:MGI Symbol;Acc:MGI:1924058]	protein_coding	chr8	71347366-71350056
ENSMUSG00000029752.13	0.32	0	0.01	0.2	0.03	0.09	Asns	27053	asparagine synthetase [Source:MGI Symbol;Acc:MGI:1350929]	protein_coding	chr6	7675169-7693254
ENSMUSG00000066613.15	0.31	0	0.02	0.38	0	0	Zfp932	69504	zinc finger protein 932 [Source:MGI Symbol;Acc:MGI:1916754]	protein_coding	chr5	110144387-110158277
ENSMUSG00000028634.18	0.31	0	0.03	0.05	0.69	0.81	Hivep3	16656	human immunodeficiency virus type I enhancer binding protein 3 [Source:MGI Symbol;Acc:MGI:106589]	protein_coding	chr4	119590981-119995242
ENSMUSG00000052557.12	0.31	0.01	0.04	0.22	0.09	0.18	Gan	209239	giant axonal neuropathy [Source:MGI Symbol;Acc:MGI:1890619]	protein_coding	chr8	117884874-117942736
ENSMUSG00000018572.11	0.31	0	0	0.16	0.05	0.11	Phf23	78246	PHD finger protein 23 [Source:MGI Symbol;Acc:MGI:1925496]	protein_coding	chr11	69886603-69890835
ENSMUSG00000021091.9	0.31	0	0.02	0.55	0	0	Serpina3n	20716	serine (or cysteine) peptidase inhibitor, clade A, member 3N [Source:MGI Symbol;Acc:MGI:105045]	protein_coding	chr12	104372988-104380588
ENSMUSG00000022969.14	0.31	0	0	0.09	0.26	0.42	Il10rb	16155	interleukin 10 receptor, beta [Source:MGI Symbol;Acc:MGI:109380]	protein_coding	chr16	91203052-91222722
ENSMUSG00000071855.6	0.31	0	0.02	0.36	0	0.01	Ccdc112	240261	coiled-coil domain containing 112 [Source:MGI Symbol;Acc:MGI:1918800]	protein_coding	chr18	46415218-46444995
ENSMUSG00000025355.8	0.31	0.03	0.12	1.65	0	0	Mmp19	58223	matrix metallopeptidase 19 [Source:MGI Symbol;Acc:MGI:1927899]	protein_coding	chr10	128626779-128636693
ENSMUSG00000031231.5	0.22	0.03	0.12	0.52	0	0	Cox7b	66142	cytochrome c oxidase subunit 7B [Source:MGI Symbol;Acc:MGI:1913392]	protein_coding	chrX	105059306-105066056
ENSMUSG00000097081.2	0.3	0.03	0.11	0.9	0	0.01	Gm10425	NA	predicted gene 10425 [Source:MGI Symbol;Acc:MGI:3642471]	lncRNA	chr12	111393308-111397380
ENSMUSG00000014313.16	0.31	0.02	0.07	0.59	0	0	Cox6c	12864	cytochrome c oxidase subunit 6C [Source:MGI Symbol;Acc:MGI:104614]	protein_coding	chr15	35926032-35938392
ENSMUSG00000046718.9	0.31	0.03	0.12	0.87	0	0	Bst2	69550	bone marrow stromal cell antigen 2 [Source:MGI Symbol;Acc:MGI:1916800]	protein_coding	chr8	71986899-71990100
ENSMUSG00000040824.4	0.31	0.01	0.03	0.46	0	0	Snrpd2	107686	small nuclear ribonucleoprotein D2 [Source:MGI Symbol;Acc:MGI:98345]	protein_coding	chr7	18883647-18887467
ENSMUSG00000105033.2	0.31	0.04	0.13	0.54	0.01	0.04	Gm43423	NA	predicted gene 43423 [Source:MGI Symbol;Acc:MGI:5663560]	TEC	chr5	107306344-107308437
ENSMUSG00000118537.2	0.31	0.03	0.12	0.2	0.23	0.39	Shld3	113002583	shieldin complex subunit 3 [Source:MGI Symbol;Acc:MGI:6194609]	protein_coding	chr13	104310230-104314947
ENSMUSG00000030538.16	0.31	0	0.01	0.35	0	0	Cib1	23991	calcium and integrin binding 1 (calmyrin) [Source:MGI Symbol;Acc:MGI:1344418]	protein_coding	chr7	79876895-79882561
ENSMUSG00000059796.17	0.31	0	0	0.43	0	0	Eif4a1	13681	eukaryotic translation initiation factor 4A1 [Source:MGI Symbol;Acc:MGI:95303]	protein_coding	chr11	69557762-69563249
ENSMUSG00000004768.15	0.31	0	0	0.53	0	0	Rab23	19335	RAB23, member RAS oncogene family [Source:MGI Symbol;Acc:MGI:99833]	protein_coding	chr1	33758968-33781645
ENSMUSG00000113157.3	0.31	0.02	0.09	-0.11	0.46	0.62	Gm48693	NA	predicted gene, 48693 [Source:MGI Symbol;Acc:MGI:6098323]	lncRNA	chr12	20665015-20714804
ENSMUSG00000048327.7	0.31	0.04	0.13	0.03	0.83	0.9	Ckap2l	70466	cytoskeleton associated protein 2-like [Source:MGI Symbol;Acc:MGI:1917716]	protein_coding	chr2	129110130-129139132
ENSMUSG00000026159.14	0.31	0	0	0.3	0	0	Agfg1	15463	ArfGAP with FG repeats 1 [Source:MGI Symbol;Acc:MGI:1333754]	protein_coding	chr1	82817204-82878903
ENSMUSG00000058443.6	0.31	0	0.02	0.5	0	0	Rpl10-ps3	NA	ribosomal protein L10, pseudogene 3 [Source:MGI Symbol;Acc:MGI:3704336]	protein_coding	chr9	50255501-50256268
ENSMUSG00000025794.10	0.31	0	0	0.3	0	0	Rpl14	67115	ribosomal protein L14 [Source:MGI Symbol;Acc:MGI:1914365]	protein_coding	chr9	120400510-120403720
ENSMUSG00000046402.11	0.31	0.03	0.11	0.9	0	0	Rbp1	19659	retinol binding protein 1, cellular [Source:MGI Symbol;Acc:MGI:97876]	protein_coding	chr9	98305014-98328628
ENSMUSG00000035805.14	0.31	0	0.01	0.11	0.25	0.41	Mlc1	170790	megalencephalic leukoencephalopathy with subcortical cysts 1 homolog (human) [Source:MGI Symbol;Acc:MGI:2157910]	protein_coding	chr15	88840087-88863210
ENSMUSG00000045538.7	0.31	0	0.01	0.09	0.4	0.56	Ddx28	71986	DEAD box helicase 28 [Source:MGI Symbol;Acc:MGI:1919236]	protein_coding	chr8	106736253-106738514
ENSMUSG00000074102.5	0.31	0	0.03	0.1	0.35	0.52	Rbm15b	109095	RNA binding motif protein 15B [Source:MGI Symbol;Acc:MGI:1923598]	protein_coding	chr9	106758117-106764627
ENSMUSG00000036315.14	0.31	0.01	0.03	0.53	0	0	Polr1h	66136	RNA polymerase I subunit H [Source:MGI Symbol;Acc:MGI:1913386]	protein_coding	chr17	37265248-37269451
ENSMUSG00000044147.9	0.31	0	0	0.25	0.01	0.02	Arf6	11845	ADP-ribosylation factor 6 [Source:MGI Symbol;Acc:MGI:99435]	protein_coding	chr12	69418924-69420557
ENSMUSG00000040466.17	0.31	0	0.01	0.12	0.22	0.36	Blvrb	233016	biliverdin reductase B (flavin reductase (NADPH)) [Source:MGI Symbol;Acc:MGI:2385271]	protein_coding	chr7	27147403-27165569
ENSMUSG00000043421.9	0.31	0.01	0.04	0.4	0	0.01	Hilpda	69573	hypoxia inducible lipid droplet associated [Source:MGI Symbol;Acc:MGI:1916823]	protein_coding	chr6	29272487-29275445
ENSMUSG00000030726.17	0.31	0	0.01	0.2	0.04	0.1	Pold3	67967	polymerase (DNA-directed), delta 3, accessory subunit [Source:MGI Symbol;Acc:MGI:1915217]	protein_coding	chr7	99731318-99770772
ENSMUSG00000110537.2	0.31	0	0.02	0.06	0.57	0.71	Gm4316	NA	predicted gene 4316 [Source:MGI Symbol;Acc:MGI:3782497]	lncRNA	chr8	123891994-123905504
ENSMUSG00000034674.19	0.31	0	0	0.11	0.23	0.39	Tdg	21665	thymine DNA glycosylase [Source:MGI Symbol;Acc:MGI:108247]	protein_coding	chr10	82465662-82486633
ENSMUSG00000060938.15	0.31	0.02	0.07	0.74	0	0	Rpl26	19941	ribosomal protein L26 [Source:MGI Symbol;Acc:MGI:106022]	protein_coding	chr11	68792409-68797815
ENSMUSG00000004100.13	0.31	0	0.01	0.26	0.01	0.03	Ppan	235036	peter pan homolog [Source:MGI Symbol;Acc:MGI:2178445]	protein_coding	chr9	20799471-20803474
ENSMUSG00000028639.15	0.31	0	0.02	0.65	0	0	Ybx1	22608	Y box protein 1 [Source:MGI Symbol;Acc:MGI:99146]	protein_coding	chr4	119135178-119151801
ENSMUSG00000031792.16	0.31	0.01	0.03	0.21	0.07	0.15	Usb1	101985	U6 snRNA biogenesis 1 [Source:MGI Symbol;Acc:MGI:2142454]	protein_coding	chr8	96058912-96074135
ENSMUSG00000029561.18	0.31	0.02	0.08	0.5	0	0.01	Oasl2	23962	2'-5' oligoadenylate synthetase-like 2 [Source:MGI Symbol;Acc:MGI:1344390]	protein_coding	chr5	115034997-115050295
ENSMUSG00000029397.16	0.31	0	0.01	0.29	0.01	0.02	Rchy1	68098	ring finger and CHY zinc finger domain containing 1 [Source:MGI Symbol;Acc:MGI:1915348]	protein_coding	chr5	92096763-92110927
ENSMUSG00000024590.9	0.31	0.01	0.06	0.41	0	0.01	Lmnb1	16906	lamin B1 [Source:MGI Symbol;Acc:MGI:96795]	protein_coding	chr18	56840885-56886496
ENSMUSG00000015354.9	0.31	0.01	0.05	0.02	0.84	0.91	Pcolce2	76477	procollagen C-endopeptidase enhancer 2 [Source:MGI Symbol;Acc:MGI:1923727]	protein_coding	chr9	95519654-95580149
ENSMUSG00000003623.5	0.31	0	0	0.4	0	0	Crot	74114	carnitine O-octanoyltransferase [Source:MGI Symbol;Acc:MGI:1921364]	protein_coding	chr5	9016033-9047324
ENSMUSG00000022571.10	0.31	0	0.02	0.21	0.04	0.1	Pycrl	66194	pyrroline-5-carboxylate reductase-like [Source:MGI Symbol;Acc:MGI:1913444]	protein_coding	chr15	75788326-75793409
ENSMUSG00000028483.14	0.31	0	0.01	0.33	0	0	Snapc3	77634	small nuclear RNA activating complex, polypeptide 3 [Source:MGI Symbol;Acc:MGI:1916338]	protein_coding	chr4	83335961-83385913
ENSMUSG00000073411.13	0.31	0.01	0.04	0.26	0.04	0.09	H2-D1	14964	histocompatibility 2, D region locus 1 [Source:MGI Symbol;Acc:MGI:95896]	protein_coding	chr17	35481706-35486475
ENSMUSG00000029798.12	0.31	0.02	0.09	0.78	0	0	Herc6	67138	hect domain and RLD 6 [Source:MGI Symbol;Acc:MGI:1914388]	protein_coding	chr6	57557985-57641617
ENSMUSG00000034610.15	0.31	0.03	0.11	0.25	0.13	0.24	Tut4	230594	terminal uridylyl transferase 4 [Source:MGI Symbol;Acc:MGI:2445126]	protein_coding	chr4	108316623-108416618
ENSMUSG00000033379.14	0.31	0	0	0.28	0	0	Atp6v0b	114143	ATPase, H+ transporting, lysosomal V0 subunit B [Source:MGI Symbol;Acc:MGI:1890510]	protein_coding	chr4	117741523-117744530
ENSMUSG00000025364.14	0.31	0	0	0.3	0	0	Pa2g4	18813	proliferation-associated 2G4 [Source:MGI Symbol;Acc:MGI:894684]	protein_coding	chr10	128393635-128401856
ENSMUSG00000054204.7	0.31	0.02	0.09	0.78	0	0	Alkal2	100294583	ALK and LTK ligand 2 [Source:MGI Symbol;Acc:MGI:3697448]	protein_coding	chr12	30934321-30943853
ENSMUSG00000045374.19	0.31	0	0.01	0.01	0.89	0.94	Wdr81	192652	WD repeat domain 81 [Source:MGI Symbol;Acc:MGI:2681828]	protein_coding	chr11	75331770-75345543
ENSMUSG00000021072.13	0.31	0	0.02	0.4	0	0	Tmx1	72736	thioredoxin-related transmembrane protein 1 [Source:MGI Symbol;Acc:MGI:1919986]	protein_coding	chr12	70499869-70514814
ENSMUSG00000045392.9	0.31	0	0.03	0.98	0	0	Olfr1033	258571	olfactory receptor 1033 [Source:MGI Symbol;Acc:MGI:3030867]	protein_coding	chr2	85850977-85875515
ENSMUSG00000037628.11	0.31	0.02	0.08	0.75	0	0	Cdkn3	72391	cyclin-dependent kinase inhibitor 3 [Source:MGI Symbol;Acc:MGI:1919641]	protein_coding	chr14	46997998-47009126
ENSMUSG00000054520.16	0.31	0.03	0.11	0.39	0.02	0.06	Sh3bp2	24055	SH3-domain binding protein 2 [Source:MGI Symbol;Acc:MGI:1346349]	protein_coding	chr5	34683182-34720985
ENSMUSG00000003429.12	0.31	0	0	0.36	0	0	Rps11	27207	ribosomal protein S11 [Source:MGI Symbol;Acc:MGI:1351329]	protein_coding	chr7	44771803-44773863
ENSMUSG00000021055.15	0.31	0.03	0.11	0.1	0.5	0.65	Esr2	13983	estrogen receptor 2 (beta) [Source:MGI Symbol;Acc:MGI:109392]	protein_coding	chr12	76167193-76224033
ENSMUSG00000028191.12	0.31	0	0.02	0.27	0.01	0.04	Bcl10	12042	B cell leukemia/lymphoma 10 [Source:MGI Symbol;Acc:MGI:1337994]	protein_coding	chr3	145628559-145640111
ENSMUSG00000025538.16	0.31	0.03	0.1	-0.25	0.1	0.21	Sumf2	67902	sulfatase modifying factor 2 [Source:MGI Symbol;Acc:MGI:1915152]	protein_coding	chr5	129875827-129892891
ENSMUSG00000028542.18	0.31	0.02	0.08	0.39	0.01	0.03	Slc6a9	14664	solute carrier family 6 (neurotransmitter transporter, glycine), member 9 [Source:MGI Symbol;Acc:MGI:95760]	protein_coding	chr4	117691703-117732395
ENSMUSG00000058173.13	0.31	0.03	0.12	0.55	0	0.01	Smco4	170748	single-pass membrane protein with coiled-coil domains 4 [Source:MGI Symbol;Acc:MGI:3039636]	protein_coding	chr9	15404728-15456556
ENSMUSG00000034868.10	0.31	0	0.01	0.17	0.07	0.16	Myl12b	67938	myosin, light chain 12B, regulatory [Source:MGI Symbol;Acc:MGI:107494]	protein_coding	chr17	71280128-71297885
ENSMUSG00000025532.14	0.31	0	0	0.28	0	0	Crcp	12909	calcitonin gene-related peptide-receptor component protein [Source:MGI Symbol;Acc:MGI:1100818]	protein_coding	chr5	130058131-130089630
ENSMUSG00000053559.14	0.31	0.04	0.13	0.74	0	0.01	Smagp	207818	small cell adhesion glycoprotein [Source:MGI Symbol;Acc:MGI:2448476]	protein_coding	chr15	100519220-100534821
ENSMUSG00000063760.10	0.31	0	0	0.13	0.15	0.28	Rnf217	268291	ring finger protein 217 [Source:MGI Symbol;Acc:MGI:3610311]	protein_coding	chr10	31369189-31485180
ENSMUSG00000031955.11	0.31	0	0.02	0.12	0.25	0.41	Bcar1	12927	breast cancer anti-estrogen resistance 1 [Source:MGI Symbol;Acc:MGI:108091]	protein_coding	chr8	112437106-112470441
ENSMUSG00000020738.17	0.31	0	0.01	0.54	0	0	Sumo2	170930	small ubiquitin-like modifier 2 [Source:MGI Symbol;Acc:MGI:2158813]	protein_coding	chr11	115413928-115427102
ENSMUSG00000022325.15	0.31	0.03	0.11	0.2	0.2	0.34	Pop1	67724	processing of precursor 1, ribonuclease P/MRP family, (S. cerevisiae) [Source:MGI Symbol;Acc:MGI:1914974]	protein_coding	chr15	34495450-34530794
ENSMUSG00000103906.2	0.31	0.01	0.05	0.24	0.06	0.14	Tigd5	105734	tigger transposable element derived 5 [Source:MGI Symbol;Acc:MGI:2145902]	protein_coding	chr15	75781584-75786384
ENSMUSG00000054302.16	0.31	0	0	0.45	0	0	Eapp	66266	E2F-associated phosphoprotein [Source:MGI Symbol;Acc:MGI:1913516]	protein_coding	chr12	54717125-54742682
ENSMUSG00000032382.15	0.31	0	0	0.51	0	0	Snx1	56440	sorting nexin 1 [Source:MGI Symbol;Acc:MGI:1928395]	protein_coding	chr9	65995415-66033869
ENSMUSG00000060743.13	0.31	0.01	0.04	0.65	0	0	H3f3a	15078	H3.3 histone A [Source:MGI Symbol;Acc:MGI:1097686]	protein_coding	chr1	180628397-180641508
ENSMUSG00000000001.5	0.31	0	0.01	0.33	0	0.01	Gnai3	14679	guanine nucleotide binding protein (G protein), alpha inhibiting 3 [Source:MGI Symbol;Acc:MGI:95773]	protein_coding	chr3	108014596-108053462
ENSMUSG00000084786.10	0.31	0	0.01	0.36	0	0	Ubl5	66177	ubiquitin-like 5 [Source:MGI Symbol;Acc:MGI:1913427]	protein_coding	chr9	20554174-20558436
ENSMUSG00000116775.2	0.31	0.02	0.09	0.07	0.59	0.73	Gm49769	NA	predicted gene, 49769 [Source:MGI Symbol;Acc:MGI:6215281]	lncRNA	chr12	19484530-19485162
ENSMUSG00000028893.9	0.31	0.02	0.09	0.6	0	0	Sesn2	230784	sestrin 2 [Source:MGI Symbol;Acc:MGI:2651874]	protein_coding	chr4	132219343-132237812
ENSMUSG00000063236.7	0.3	0	0.01	0.15	0.11	0.23	1110038F14Rik	117171	RIKEN cDNA 1110038F14 gene [Source:MGI Symbol;Acc:MGI:2152337]	protein_coding	chr15	76832706-76835179
ENSMUSG00000028057.15	0.3	0	0	0.32	0	0	Rit1	19769	Ras-like without CAAX 1 [Source:MGI Symbol;Acc:MGI:108053]	protein_coding	chr3	88624145-88638356
ENSMUSG00000097772.8	0.3	0.03	0.11	0.26	0.09	0.18	5430416N02Rik	100503199	RIKEN cDNA 5430416N02 gene [Source:MGI Symbol;Acc:MGI:1918676]	lncRNA	chr5	100568701-100577394
ENSMUSG00000039770.7	0.3	0	0	0.36	0	0	Ypel5	383295	yippee like 5 [Source:MGI Symbol;Acc:MGI:1916937]	protein_coding	chr17	73143448-73158190
ENSMUSG00000058704.10	0.3	0	0	0.26	0	0.01	Memo1	76890	mediator of cell motility 1 [Source:MGI Symbol;Acc:MGI:1924140]	protein_coding	chr17	74506031-74602516
ENSMUSG00000021062.16	0.3	0	0.01	0.12	0.19	0.33	Rab15	104886	RAB15, member RAS oncogene family [Source:MGI Symbol;Acc:MGI:1916865]	protein_coding	chr12	76844734-76869682
ENSMUSG00000031807.11	0.3	0	0.02	0.06	0.6	0.74	Pgls	66171	6-phosphogluconolactonase [Source:MGI Symbol;Acc:MGI:1913421]	protein_coding	chr8	72044820-72053736
ENSMUSG00000063838.7	0.3	0.04	0.13	0.35	0.05	0.12	Cdc42ep5	58804	CDC42 effector protein (Rho GTPase binding) 5 [Source:MGI Symbol;Acc:MGI:1929745]	protein_coding	chr7	4154259-4167859
ENSMUSG00000020123.7	0.3	0.04	0.13	0.45	0.03	0.07	Avpr1a	54140	arginine vasopressin receptor 1A [Source:MGI Symbol;Acc:MGI:1859216]	protein_coding	chr10	122284404-122289357
ENSMUSG00000027472.15	0.3	0	0.01	0.37	0	0	Pdrg1	68559	p53 and DNA damage regulated 1 [Source:MGI Symbol;Acc:MGI:1915809]	protein_coding	chr2	152850810-152857347
ENSMUSG00000096629.8	0.3	0.03	0.11	0.19	0.24	0.39	Gm3383	100041515	predicted gene 3383 [Source:MGI Symbol;Acc:MGI:3781561]	protein_coding	chr14	16661815-16679217
ENSMUSG00000011832.17	0.3	0	0.01	-0.04	0.67	0.79	Evi5l	213027	ecotropic viral integration site 5 like [Source:MGI Symbol;Acc:MGI:2442167]	protein_coding	chr8	4216567-4261257
ENSMUSG00000024410.16	0.3	0	0.01	0.23	0.01	0.04	Rmc1	76482	regulator of MON1-CCZ1 [Source:MGI Symbol;Acc:MGI:1916528]	protein_coding	chr18	12301774-12323715
ENSMUSG00000022848.9	0.3	0	0.02	0.16	0.12	0.23	Slc49a4	224132	solute carrier family 49 member 4 [Source:MGI Symbol;Acc:MGI:2387188]	protein_coding	chr16	35514432-35589726
ENSMUSG00000001847.15	0.3	0	0	0.15	0.05	0.12	Rac1	19353	Rac family small GTPase 1 [Source:MGI Symbol;Acc:MGI:97845]	protein_coding	chr5	143489389-143513791
ENSMUSG00000008475.14	0.3	0	0.01	0.36	0	0	Arpc5	67771	actin related protein 2/3 complex, subunit 5 [Source:MGI Symbol;Acc:MGI:1915021]	protein_coding	chr1	152642293-152651348
ENSMUSG00000106683.2	0.3	0.02	0.08	0.39	0.01	0.03	Gm43263	NA	predicted gene 43263 [Source:MGI Symbol;Acc:MGI:5663400]	lncRNA	chr8	69926144-69927494
ENSMUSG00000033917.16	0.3	0	0	0.18	0.02	0.05	Gde1	56209	glycerophosphodiester phosphodiesterase 1 [Source:MGI Symbol;Acc:MGI:1891827]	protein_coding	chr7	118287768-118305001
ENSMUSG00000010095.14	0.3	0	0.02	0.35	0	0	Slc3a2	17254	solute carrier family 3 (activators of dibasic and neutral amino acid transport), member 2 [Source:MGI Symbol;Acc:MGI:96955]	protein_coding	chr19	8684246-8700733
ENSMUSG00000020794.14	0.3	0	0	0.18	0.03	0.07	Ube2g1	67128	ubiquitin-conjugating enzyme E2G 1 [Source:MGI Symbol;Acc:MGI:1914378]	protein_coding	chr11	72498109-72577307
ENSMUSG00000006333.15	0.3	0	0	0.41	0	0	Rps9	76846	ribosomal protein S9 [Source:MGI Symbol;Acc:MGI:1924096]	protein_coding	chr7	3706992-3709896
ENSMUSG00000042743.14	0.3	0	0	0.18	0.01	0.02	Sgtb	218544	small glutamine-rich tetratricopeptide repeat (TPR)-containing, beta [Source:MGI Symbol;Acc:MGI:2444615]	protein_coding	chr13	104246249-104278243
ENSMUSG00000060038.15	0.3	0	0.01	0.1	0.3	0.46	Dhps	330817	deoxyhypusine synthase [Source:MGI Symbol;Acc:MGI:2683592]	protein_coding	chr8	85798386-85801791
ENSMUSG00000024270.12	0.3	0	0.03	0.17	0.13	0.25	Slc39a6	106957	solute carrier family 39 (metal ion transporter), member 6 [Source:MGI Symbol;Acc:MGI:2147279]	protein_coding	chr18	24712938-24736874
ENSMUSG00000036905.9	0.3	0.03	0.11	1.49	0	0	C1qb	12260	complement component 1, q subcomponent, beta polypeptide [Source:MGI Symbol;Acc:MGI:88224]	protein_coding	chr4	136607440-136613498
ENSMUSG00000097466.9	0.29	0.03	0.11	0.72	0	0	D430036J16Rik	319405	RIKEN cDNA D430036J16 gene [Source:MGI Symbol;Acc:MGI:2441977]	lncRNA	chr9	81513604-81527209
ENSMUSG00000027829.16	0.3	0.01	0.05	0.65	0	0	Ccnl1	56706	cyclin L1 [Source:MGI Symbol;Acc:MGI:1922664]	protein_coding	chr3	65853572-65865670
ENSMUSG00000023861.18	0.3	0	0.01	0.45	0	0	Mpc1	55951	mitochondrial pyruvate carrier 1 [Source:MGI Symbol;Acc:MGI:1915240]	protein_coding	chr17	8501736-8516493
ENSMUSG00000036613.9	0.3	0	0	-0.01	0.84	0.9	Eipr1	380752	EARP complex and GARP complex interacting protein 1 [Source:MGI Symbol;Acc:MGI:1289332]	protein_coding	chr12	28801802-28919864
ENSMUSG00000015357.11	0.3	0	0	0.3	0	0	Clpx	270166	caseinolytic mitochondrial matrix peptidase chaperone subunit [Source:MGI Symbol;Acc:MGI:1346017]	protein_coding	chr9	65201542-65237940
ENSMUSG00000032249.15	0.3	0	0.03	0.41	0	0	Anp32a	11737	acidic (leucine-rich) nuclear phosphoprotein 32 family, member A [Source:MGI Symbol;Acc:MGI:108447]	protein_coding	chr9	62248575-62286094
ENSMUSG00000024646.15	0.3	0	0.02	0.6	0	0	Cyb5a	109672	cytochrome b5 type A (microsomal) [Source:MGI Symbol;Acc:MGI:1926952]	protein_coding	chr18	84856829-84897996
ENSMUSG00000023723.18	0.3	0	0.01	0.17	0.06	0.13	Mrps23	64656	mitochondrial ribosomal protein S23 [Source:MGI Symbol;Acc:MGI:1928138]	protein_coding	chr11	88095214-88102333
ENSMUSG00000024912.7	0.3	0.02	0.09	2.17	0	0	Fosl1	14283	fos-like antigen 1 [Source:MGI Symbol;Acc:MGI:107179]	protein_coding	chr19	5497575-5505974
ENSMUSG00000001517.15	0.3	0.04	0.13	0.31	0.08	0.17	Foxm1	14235	forkhead box M1 [Source:MGI Symbol;Acc:MGI:1347487]	protein_coding	chr6	128339930-128353109
ENSMUSG00000091071.3	0.3	0.04	0.13	-0.46	0.04	0.09	1700030C10Rik	NA	RIKEN cDNA 1700030C10 gene [Source:MGI Symbol;Acc:MGI:1916763]	transcribed_unprocessed_pseudogene	chr12	20864258-20865728
ENSMUSG00000106874.2	0.29	0	0.01	1.18	0	0	Gm20186	NA	predicted gene, 20186 [Source:MGI Symbol;Acc:MGI:5012371]	lncRNA	chr6	18845909-18848206
ENSMUSG00000020919.12	0.3	0	0.01	0.14	0.15	0.28	Stat5b	20851	signal transducer and activator of transcription 5B [Source:MGI Symbol;Acc:MGI:103035]	protein_coding	chr11	100671557-100741550
ENSMUSG00000047832.10	0.3	0.01	0.03	0.27	0.02	0.05	Cdca4	71963	cell division cycle associated 4 [Source:MGI Symbol;Acc:MGI:1919213]	protein_coding	chr12	112783849-112793043
ENSMUSG00000002055.10	0.3	0.04	0.13	0.61	0	0.01	Spag5	54141	sperm associated antigen 5 [Source:MGI Symbol;Acc:MGI:1927470]	protein_coding	chr11	78192355-78213283
ENSMUSG00000033777.5	0.16	0.11	0.27	1.43	0	0	Tlr13	279572	toll-like receptor 13 [Source:MGI Symbol;Acc:MGI:3045213]	protein_coding	chrX	105186810-105204099
ENSMUSG00000047648.14	0.3	0	0.01	0.45	0	0	Fbxo30	71865	F-box protein 30 [Source:MGI Symbol;Acc:MGI:1919115]	protein_coding	chr10	11157074-11173796
ENSMUSG00000029014.15	0.3	0	0.02	0.28	0.01	0.02	Dnajc2	22791	DnaJ heat shock protein family (Hsp40) member C2 [Source:MGI Symbol;Acc:MGI:99470]	protein_coding	chr5	21962265-21990249
ENSMUSG00000035399.13	0.3	0	0.02	0.46	0	0	Oser1	66680	oxidative stress responsive serine rich 1 [Source:MGI Symbol;Acc:MGI:1913930]	protein_coding	chr2	163247742-163266617
ENSMUSG00000033088.20	0.3	0	0.01	0.5	0	0	Triobp	110253	TRIO and F-actin binding protein [Source:MGI Symbol;Acc:MGI:1349410]	protein_coding	chr15	78831924-78890069
ENSMUSG00000039963.21	0.3	0.01	0.05	-0.01	0.91	0.95	Ccdc40	207607	coiled-coil domain containing 40 [Source:MGI Symbol;Acc:MGI:2443893]	protein_coding	chr11	119119398-119156064
ENSMUSG00000031065.15	-0.01	0.86	0.93	-0.22	0.01	0.03	Cdk16	18555	cyclin-dependent kinase 16 [Source:MGI Symbol;Acc:MGI:97516]	protein_coding	chrX	20554193-20566119
ENSMUSG00000033669.9	0.3	0	0.01	0.15	0.09	0.18	Zfp7	223669	zinc finger protein 7 [Source:MGI Symbol;Acc:MGI:99208]	protein_coding	chr15	76763459-76776595
ENSMUSG00000054091.10	0.3	0.01	0.03	0.76	0	0	1810037I17Rik	67704	RIKEN cDNA 1810037I17 gene [Source:MGI Symbol;Acc:MGI:1914954]	protein_coding	chr3	122717852-122719833
ENSMUSG00000046962.17	0.3	0.01	0.05	0.39	0	0.01	Zbtb21	114565	zinc finger and BTB domain containing 21 [Source:MGI Symbol;Acc:MGI:1927240]	protein_coding	chr16	97744557-97763822
ENSMUSG00000011257.20	0.3	0	0	0.07	0.4	0.57	Pabpc4	230721	poly(A) binding protein, cytoplasmic 4 [Source:MGI Symbol;Acc:MGI:2385206]	protein_coding	chr4	123156144-123192718
ENSMUSG00000039633.8	0.3	0	0.03	0.17	0.12	0.24	Lonrf1	244421	LON peptidase N-terminal domain and ring finger 1 [Source:MGI Symbol;Acc:MGI:3609241]	protein_coding	chr8	36683218-36716670
ENSMUSG00000038530.12	0.3	0	0	-0.03	0.73	0.84	Rgs4	19736	regulator of G-protein signaling 4 [Source:MGI Symbol;Acc:MGI:108409]	protein_coding	chr1	169569046-169575211
ENSMUSG00000086798.2	0.28	0.05	0.15	0.88	0	0	Gm16222	102639053	predicted gene 16222 [Source:MGI Symbol;Acc:MGI:3801901]	lncRNA	chr10	75914451-75916336
ENSMUSG00000002980.15	0.3	0.01	0.03	-0.03	0.74	0.84	Bcam	57278	basal cell adhesion molecule [Source:MGI Symbol;Acc:MGI:1929940]	protein_coding	chr7	19490056-19504941
ENSMUSG00000048440.17	0.3	0	0.02	0.3	0.01	0.02	Cyp4f16	70101	cytochrome P450, family 4, subfamily f, polypeptide 16 [Source:MGI Symbol;Acc:MGI:1917351]	protein_coding	chr17	32755532-32770772
ENSMUSG00000039756.13	0.3	0	0.01	0.6	0	0	Dnttip2	99480	deoxynucleotidyltransferase, terminal, interacting protein 2 [Source:MGI Symbol;Acc:MGI:1923173]	protein_coding	chr3	122068037-122078920
ENSMUSG00000049960.5	0.3	0.01	0.04	0.29	0.02	0.05	Mrps16	66242	mitochondrial ribosomal protein S16 [Source:MGI Symbol;Acc:MGI:1913492]	protein_coding	chr14	20439372-20443702
ENSMUSG00000003955.9	0.3	0.02	0.08	0.28	0.04	0.1	Fam162a	70186	family with sequence similarity 162, member A [Source:MGI Symbol;Acc:MGI:1917436]	protein_coding	chr16	35864131-35891964
ENSMUSG00000020015.11	0.35	0	0	0.24	0.01	0.03	Cdk17	237459	cyclin-dependent kinase 17 [Source:MGI Symbol;Acc:MGI:97517]	protein_coding	chr10	92996737-93102933
ENSMUSG00000015766.15	0.3	0.02	0.07	0.52	0	0	Eps8	13860	epidermal growth factor receptor pathway substrate 8 [Source:MGI Symbol;Acc:MGI:104684]	protein_coding	chr6	137454243-137631874
ENSMUSG00000012429.10	0.3	0.02	0.07	0.24	0.07	0.15	Mplkip	66308	M-phase specific PLK1 intereacting protein [Source:MGI Symbol;Acc:MGI:1913558]	protein_coding	chr13	17869777-17874333
ENSMUSG00000100837.8	0.3	0.04	0.13	0.23	0.18	0.32	1700063D05Rik	78500	RIKEN cDNA 1700063D05 gene [Source:MGI Symbol;Acc:MGI:1925750]	lncRNA	chr9	41103742-41129286
ENSMUSG00000002658.10	0.3	0	0	0.22	0.01	0.03	Gtf2f1	98053	general transcription factor IIF, polypeptide 1 [Source:MGI Symbol;Acc:MGI:1923848]	protein_coding	chr17	57310405-57318288
ENSMUSG00000028629.10	0.3	0.01	0.05	0.12	0.3	0.46	Exo5	73172	exonuclease 5 [Source:MGI Symbol;Acc:MGI:1920422]	protein_coding	chr4	120778393-120782214
ENSMUSG00000040482.17	0.3	0	0.03	0.13	0.22	0.37	Dxo	112403	decapping exoribonuclease [Source:MGI Symbol;Acc:MGI:1890444]	protein_coding	chr17	35055995-35058209
ENSMUSG00000025358.17	0.1	0.35	0.56	0.43	0.01	0.02	Cdk2	12566	cyclin-dependent kinase 2 [Source:MGI Symbol;Acc:MGI:104772]	protein_coding	chr10	128533808-128540900
ENSMUSG00000055003.15	0.3	0.04	0.13	0.48	0.02	0.07	Lrtm2	211187	leucine-rich repeats and transmembrane domains 2 [Source:MGI Symbol;Acc:MGI:2141485]	protein_coding	chr6	119292094-119307727
ENSMUSG00000060397.7	0.29	0	0.01	0.26	0.01	0.03	Zfp128	243833	zinc finger protein 128 [Source:MGI Symbol;Acc:MGI:2389445]	protein_coding	chr7	12615104-12627349
ENSMUSG00000027500.11	0.29	0	0	0.15	0.09	0.18	Stmn2	20257	stathmin-like 2 [Source:MGI Symbol;Acc:MGI:98241]	protein_coding	chr3	8574420-8626666
ENSMUSG00000030432.13	0.29	0	0	0.41	0	0	Rpl28	19943	ribosomal protein L28 [Source:MGI Symbol;Acc:MGI:101839]	protein_coding	chr7	4795873-4798065
ENSMUSG00000113684.2	0.29	0.03	0.1	0.47	0	0.01	Gm48418	NA	predicted gene, 48418 [Source:MGI Symbol;Acc:MGI:6097911]	processed_pseudogene	chr12	63974728-63978535
ENSMUSG00000104268.2	0.29	0.04	0.13	1.06	0	0	Gm37750	NA	predicted gene, 37750 [Source:MGI Symbol;Acc:MGI:5610978]	TEC	chr9	103930526-103930654
ENSMUSG00000060147.16	0.29	0	0.01	0.39	0	0	Serpinb6a	20719	serine (or cysteine) peptidase inhibitor, clade B, member 6a [Source:MGI Symbol;Acc:MGI:103123]	protein_coding	chr13	34101901-34186777
ENSMUSG00000034118.16	0.29	0	0.01	0.24	0.01	0.02	Tpst1	22021	protein-tyrosine sulfotransferase 1 [Source:MGI Symbol;Acc:MGI:1298231]	protein_coding	chr5	130102167-130164570
ENSMUSG00000100755.2	0.29	0.03	0.11	0.41	0.01	0.04	Rps23-ps1	NA	ribosomal protein S23, pseudogene 1 [Source:MGI Symbol;Acc:MGI:3705429]	processed_pseudogene	chr3	37768889-37769313
ENSMUSG00000022724.16	0.29	0.01	0.05	0.33	0.01	0.02	Riox2	67014	ribosomal oxygenase 2 [Source:MGI Symbol;Acc:MGI:1914264]	protein_coding	chr16	59292138-59312824
ENSMUSG00000101609.3	0.29	0	0.01	0.34	0	0	Kcnq1ot1	NA	KCNQ1 overlapping transcript 1 [Source:MGI Symbol;Acc:MGI:1926855]	lncRNA	chr7	142757195-142850286
ENSMUSG00000029084.6	0.29	0.03	0.12	1.3	0	0	Cd38	12494	CD38 antigen [Source:MGI Symbol;Acc:MGI:107474]	protein_coding	chr5	44025895-44069717
ENSMUSG00000023307.15	0.29	0	0	0.27	0	0	Marchf5	69104	membrane associated ring-CH-type finger 5 [Source:MGI Symbol;Acc:MGI:1915207]	protein_coding	chr19	37184942-37199550
ENSMUSG00000030423.8	0.29	0	0	0.31	0	0	Pop4	66161	processing of precursor 4, ribonuclease P/MRP family, (S. cerevisiae) [Source:MGI Symbol;Acc:MGI:1913411]	protein_coding	chr7	37961420-37970847
ENSMUSG00000024790.9	0.29	0.01	0.03	0.16	0.14	0.26	Sac3d1	66406	SAC3 domain containing 1 [Source:MGI Symbol;Acc:MGI:1913656]	protein_coding	chr19	6166030-6168680
ENSMUSG00000058407.13	0.29	0.01	0.03	0.65	0	0	Txndc9	98258	thioredoxin domain containing 9 [Source:MGI Symbol;Acc:MGI:2138153]	protein_coding	chr1	38024270-38036974
ENSMUSG00000036057.12	0.29	0.01	0.04	0.1	0.38	0.55	Ptpn23	104831	protein tyrosine phosphatase, non-receptor type 23 [Source:MGI Symbol;Acc:MGI:2144837]	protein_coding	chr9	110214150-110237281
ENSMUSG00000047786.13	0.29	0	0.01	0.25	0	0.02	Lix1	66643	limb and CNS expressed 1 [Source:MGI Symbol;Acc:MGI:1913893]	protein_coding	chr17	17622934-17679649
ENSMUSG00000038274.14	0.29	0	0.01	0.3	0	0.01	Fau	14109	Finkel-Biskis-Reilly murine sarcoma virus (FBR-MuSV) ubiquitously expressed (fox derived) [Source:MGI Symbol;Acc:MGI:102547]	protein_coding	chr19	6107874-6109554
ENSMUSG00000014867.10	0.29	0	0.01	0.17	0.04	0.11	Surf4	20932	surfeit gene 4 [Source:MGI Symbol;Acc:MGI:98445]	protein_coding	chr2	26810052-26823940
ENSMUSG00000022947.9	0.29	0.01	0.04	0.11	0.32	0.48	Cbr3	109857	carbonyl reductase 3 [Source:MGI Symbol;Acc:MGI:1309992]	protein_coding	chr16	93480103-93487878
ENSMUSG00000024909.16	0.29	0.01	0.03	0.35	0	0.01	Efemp2	58859	epidermal growth factor-containing fibulin-like extracellular matrix protein 2 [Source:MGI Symbol;Acc:MGI:1891209]	protein_coding	chr19	5523982-5532545
ENSMUSG00000026766.17	0.29	0	0	0.41	0	0	Mmadhc	109129	methylmalonic aciduria (cobalamin deficiency) cblD type, with homocystinuria [Source:MGI Symbol;Acc:MGI:1923786]	protein_coding	chr2	50169893-50186813
ENSMUSG00000085156.9	0.58	0	0.01	0.52	0	0.02	Snhg15	100041286	small nucleolar RNA host gene 15 [Source:MGI Symbol;Acc:MGI:3650059]	lncRNA	chr11	6475591-6478779
ENSMUSG00000030609.19	0.29	0	0.01	0.06	0.54	0.69	Aen	68048	apoptosis enhancing nuclease [Source:MGI Symbol;Acc:MGI:1915298]	protein_coding	chr7	78545602-78560957
ENSMUSG00000025499.19	0.29	0	0	0.11	0.13	0.25	Hras	15461	Harvey rat sarcoma virus oncogene [Source:MGI Symbol;Acc:MGI:96224]	protein_coding	chr7	140769018-140773918
ENSMUSG00000038467.16	0.29	0	0	0.19	0.03	0.07	Chmp4b	75608	charged multivesicular body protein 4B [Source:MGI Symbol;Acc:MGI:1922858]	protein_coding	chr2	154493625-154536705
ENSMUSG00000027714.12	0.29	0	0.01	0.38	0	0	Exosc9	50911	exosome component 9 [Source:MGI Symbol;Acc:MGI:1355319]	protein_coding	chr3	36606755-36619876
ENSMUSG00000092229.4	0.29	0.03	0.12	0.26	0.14	0.27	Gm5977	NA	predicted gene 5977 [Source:MGI Symbol;Acc:MGI:3779541]	transcribed_unprocessed_pseudogene	chr12	21092960-21098328
ENSMUSG00000048572.6	0.29	0.02	0.08	0.37	0.06	0.13	Tmem252	226040	transmembrane protein 252 [Source:MGI Symbol;Acc:MGI:3583948]	protein_coding	chr19	24651372-24659597
ENSMUSG00000021432.16	0.29	0	0.01	0.08	0.38	0.55	Slc35b3	108652	solute carrier family 35, member B3 [Source:MGI Symbol;Acc:MGI:1913978]	protein_coding	chr13	39116112-39144851
ENSMUSG00000052821.4	0.08	0.37	0.59	1.66	0	0	Cysltr1	58861	cysteinyl leukotriene receptor 1 [Source:MGI Symbol;Acc:MGI:1926218]	protein_coding	chrX	105617952-105647285
ENSMUSG00000032766.10	0.29	0.03	0.1	0.83	0	0	Gng11	66066	guanine nucleotide binding protein (G protein), gamma 11 [Source:MGI Symbol;Acc:MGI:1913316]	protein_coding	chr6	4003904-4008445
ENSMUSG00000002274.14	0.29	0.01	0.04	0.32	0	0.02	Metrn	70083	meteorin, glial cell differentiation regulator [Source:MGI Symbol;Acc:MGI:1917333]	protein_coding	chr17	26012195-26016110
ENSMUSG00000028382.16	0.29	0	0	0.23	0.01	0.02	Ptbp3	230257	polypyrimidine tract binding protein 3 [Source:MGI Symbol;Acc:MGI:1923334]	protein_coding	chr4	59471868-59549364
ENSMUSG00000008035.13	-0.2	0	0.02	-0.44	0	0	Mid1ip1	68041	Mid1 interacting protein 1 (gastrulation specific G12-like (zebrafish)) [Source:MGI Symbol;Acc:MGI:1915291]	protein_coding	chrX	10581252-10585929
ENSMUSG00000033916.6	0.29	0	0	0.33	0	0	Chmp2a	68953	charged multivesicular body protein 2A [Source:MGI Symbol;Acc:MGI:1916203]	protein_coding	chr7	12765937-12768734
ENSMUSG00000108845.2	0.29	0.03	0.11	-0.05	0.72	0.83	Gm45090	NA	predicted gene 45090 [Source:MGI Symbol;Acc:MGI:5753666]	lncRNA	chr7	81805625-81806772
ENSMUSG00000092300.8	-0.03	0.68	0.83	0.61	0.02	0.05	Cdk3	NA	cyclin-dependent kinase 3 [Source:MGI Symbol;Acc:MGI:1916931]	polymorphic_pseudogene	chr11	116106829-116111113
ENSMUSG00000030662.11	0.29	0	0	0.18	0.01	0.04	Ipo5	70572	importin 5 [Source:MGI Symbol;Acc:MGI:1917822]	protein_coding	chr14	121148636-121185411
ENSMUSG00000019782.11	0.29	0.01	0.05	0.32	0.01	0.03	Rwdd1	66521	RWD domain containing 1 [Source:MGI Symbol;Acc:MGI:1913771]	protein_coding	chr10	33872551-33895620
ENSMUSG00000040904.11	0.29	0.03	0.1	0.36	0.02	0.05	Gm21988	NA	predicted gene 21988 [Source:MGI Symbol;Acc:MGI:5439457]	protein_coding	chr11	70126032-70130656
ENSMUSG00000010110.18	0.29	0	0	0.44	0	0	Stx5a	56389	syntaxin 5A [Source:MGI Symbol;Acc:MGI:1928483]	protein_coding	chr19	8718777-8733433
ENSMUSG00000030032.15	0.29	0.01	0.04	0.13	0.26	0.42	Wdr54	75659	WD repeat domain 54 [Source:MGI Symbol;Acc:MGI:1922909]	protein_coding	chr6	83126342-83133379
ENSMUSG00000106918.4	0.29	0.02	0.08	0.62	0	0	Mrpl33	66845	mitochondrial ribosomal protein L33 [Source:MGI Symbol;Acc:MGI:2137225]	protein_coding	chr5	31754279-31821728
ENSMUSG00000071497.5	0.29	0	0	0.26	0	0	Nutf2-ps1	NA	nuclear transport factor 2, pseudogene 1 [Source:MGI Symbol;Acc:MGI:108008]	protein_coding	chr19	53576599-53577499
ENSMUSG00000029032.13	0.29	0.04	0.14	0.53	0.01	0.02	Arhgef16	230972	Rho guanine nucleotide exchange factor (GEF) 16 [Source:MGI Symbol;Acc:MGI:2446219]	protein_coding	chr4	154362943-154386133
ENSMUSG00000056529.8	0.29	0.03	0.1	0.26	0.07	0.15	Ptafr	19204	platelet-activating factor receptor [Source:MGI Symbol;Acc:MGI:106066]	protein_coding	chr4	132291378-132309994
ENSMUSG00000024647.15	0.29	0.01	0.05	-0.06	0.59	0.73	Cbln2	12405	cerebellin 2 precursor protein [Source:MGI Symbol;Acc:MGI:88282]	protein_coding	chr18	86729235-86736408
ENSMUSG00000036678.9	0.29	0	0.03	0	0.97	0.98	Aaas	223921	achalasia, adrenocortical insufficiency, alacrimia [Source:MGI Symbol;Acc:MGI:2443767]	protein_coding	chr15	102246687-102259206
ENSMUSG00000036840.6	0.29	0	0	0.16	0.04	0.09	Siah1a	20437	siah E3 ubiquitin protein ligase 1A [Source:MGI Symbol;Acc:MGI:108064]	protein_coding	chr8	87450635-87472562
ENSMUSG00000018774.14	0.29	0.04	0.14	1.52	0	0	Cd68	12514	CD68 antigen [Source:MGI Symbol;Acc:MGI:88342]	protein_coding	chr11	69555039-69556979
ENSMUSG00000030313.16	0.29	0	0.01	0.28	0	0.01	Dennd5b	320560	DENN/MADD domain containing 5B [Source:MGI Symbol;Acc:MGI:2444273]	protein_coding	chr6	148889569-149003178
ENSMUSG00000116908.2	0.29	0.04	0.13	-0.05	0.76	0.86	Gm49599	NA	predicted gene, 49599 [Source:MGI Symbol;Acc:MGI:6215007]	TEC	chr16	36695502-36700596
ENSMUSG00000022526.9	0.29	0	0.01	0.32	0	0	Zfp251	71591	zinc finger protein 251 [Source:MGI Symbol;Acc:MGI:1918841]	protein_coding	chr15	76735809-76755635
ENSMUSG00000039804.16	0.29	0	0	0.3	0	0	Ncoa5	228869	nuclear receptor coactivator 5 [Source:MGI Symbol;Acc:MGI:2385165]	protein_coding	chr2	164842277-164876787
ENSMUSG00000020184.16	0.29	0.01	0.03	0.37	0	0.01	Mdm2	17246	transformed mouse 3T3 cell double minute 2 [Source:MGI Symbol;Acc:MGI:96952]	protein_coding	chr10	117524780-117546663
ENSMUSG00000039886.9	0.29	0	0.01	0.27	0	0.01	Tmem120a	215210	transmembrane protein 120A [Source:MGI Symbol;Acc:MGI:2686991]	protein_coding	chr5	135764339-135773302
ENSMUSG00000032058.15	0.29	0.02	0.09	0.37	0.01	0.03	Ppp2r1b	73699	protein phosphatase 2, regulatory subunit A, beta [Source:MGI Symbol;Acc:MGI:1920949]	protein_coding	chr9	50756601-50805529
ENSMUSG00000044461.7	0.29	0.01	0.04	0.27	0.02	0.05	Shisa2	219134	shisa family member 2 [Source:MGI Symbol;Acc:MGI:2444716]	protein_coding	chr14	59862757-59869109
ENSMUSG00000053030.12	0.29	0.04	0.13	0.27	0.09	0.18	Spink2	69982	serine peptidase inhibitor, Kazal type 2 [Source:MGI Symbol;Acc:MGI:1917232]	protein_coding	chr5	77352954-77359318
ENSMUSG00000099061.2	0.29	0.04	0.14	-0.19	0.26	0.42	Gm28050	NA	predicted gene, 28050 [Source:MGI Symbol;Acc:MGI:5547786]	lncRNA	chr5	106648760-106722584
ENSMUSG00000014668.16	0.29	0	0	0.04	0.6	0.74	Chfr	231600	checkpoint with forkhead and ring finger domains [Source:MGI Symbol;Acc:MGI:2444898]	protein_coding	chr5	110283708-110319838
ENSMUSG00000020988.10	0.29	0.01	0.05	0.32	0.01	0.03	L2hgdh	217666	L-2-hydroxyglutarate dehydrogenase [Source:MGI Symbol;Acc:MGI:2384968]	protein_coding	chr12	69737207-69771647
ENSMUSG00000063316.14	0.29	0	0	0.37	0	0	Rpl27	19942	ribosomal protein L27 [Source:MGI Symbol;Acc:MGI:98036]	protein_coding	chr11	101333124-101336355
ENSMUSG00000050321.4	0.29	0.02	0.07	0	0.98	0.99	Neto1	246317	neuropilin (NRP) and tolloid (TLL)-like 1 [Source:MGI Symbol;Acc:MGI:2180216]	protein_coding	chr18	86413077-86524843
ENSMUSG00000028945.10	0.29	0.02	0.07	0.29	0.02	0.06	Rheb	19744	Ras homolog enriched in brain [Source:MGI Symbol;Acc:MGI:97912]	protein_coding	chr5	25007821-25047622
ENSMUSG00000037742.15	0.29	0	0	0.39	0	0	Eef1a1	13627	eukaryotic translation elongation factor 1 alpha 1 [Source:MGI Symbol;Acc:MGI:1096881]	protein_coding	chr9	78385731-78396433
ENSMUSG00000028140.14	0.29	0	0.01	0.28	0	0.01	Mrpl9	78523	mitochondrial ribosomal protein L9 [Source:MGI Symbol;Acc:MGI:2137211]	protein_coding	chr3	94350625-94358437
ENSMUSG00000020225.11	0.29	0	0	0.31	0	0	Tmbim4	68212	transmembrane BAX inhibitor motif containing 4 [Source:MGI Symbol;Acc:MGI:1915462]	protein_coding	chr10	120037495-120060822
ENSMUSG00000062647.17	0.29	0	0	0.35	0	0	Rpl7a	27176	ribosomal protein L7A [Source:MGI Symbol;Acc:MGI:1353472]	protein_coding	chr2	26800776-26803330
ENSMUSG00000024424.16	0.29	0	0.01	0.16	0.09	0.18	Ttc39c	72747	tetratricopeptide repeat domain 39C [Source:MGI Symbol;Acc:MGI:1919997]	protein_coding	chr18	12732953-12871920
ENSMUSG00000062006.13	0.29	0.01	0.06	0.64	0	0	Rpl34	68436	ribosomal protein L34 [Source:MGI Symbol;Acc:MGI:1915686]	protein_coding	chr3	130520480-130524047
ENSMUSG00000049929.8	0.07	0.51	0.71	0.48	0.01	0.04	Lpar4	78134	lysophosphatidic acid receptor 4 [Source:MGI Symbol;Acc:MGI:1925384]	protein_coding	chrX	105964231-105977506
ENSMUSG00000029131.15	0.29	0	0.01	0.34	0	0	Dnajb6	23950	DnaJ heat shock protein family (Hsp40) member B6 [Source:MGI Symbol;Acc:MGI:1344381]	protein_coding	chr5	29940686-30023132
ENSMUSG00000027221.6	0.29	0.02	0.09	0.05	0.73	0.83	Chst1	76969	carbohydrate sulfotransferase 1 [Source:MGI Symbol;Acc:MGI:1924219]	protein_coding	chr2	92430052-92445595
ENSMUSG00000086124.3	0.28	0.05	0.15	1.25	0	0	A530076I17Rik	NA	RIKEN cDNA A530076I17 gene [Source:MGI Symbol;Acc:MGI:2443897]	lncRNA	chr14	45898227-45905955
ENSMUSG00000023027.14	0.29	0.01	0.06	0.5	0	0	Atf1	11908	activating transcription factor 1 [Source:MGI Symbol;Acc:MGI:1298366]	protein_coding	chr15	100125700-100159125
ENSMUSG00000085241.8	0.28	0.04	0.13	0.7	0	0	Snhg3	399101	small nucleolar RNA host gene 3 [Source:MGI Symbol;Acc:MGI:2684817]	lncRNA	chr4	132075325-132080997
ENSMUSG00000037805.16	0.29	0	0.02	0.45	0	0	Rpl10a	19896	ribosomal protein L10A [Source:MGI Symbol;Acc:MGI:1343877]	protein_coding	chr17	28547445-28550007
ENSMUSG00000011837.5	0.29	0	0.03	-0.01	0.92	0.95	Snapc2	102209	small nuclear RNA activating complex, polypeptide 2 [Source:MGI Symbol;Acc:MGI:1914861]	protein_coding	chr8	4303080-4306220
ENSMUSG00000066441.15	0.29	0	0	0.49	0	0	Rdh11	17252	retinol dehydrogenase 11 [Source:MGI Symbol;Acc:MGI:102581]	protein_coding	chr12	79221111-79239067
ENSMUSG00000070493.4	0.29	0.01	0.04	0.25	0.03	0.09	Chchd2	14004	coiled-coil-helix-coiled-coil-helix domain containing 2 [Source:MGI Symbol;Acc:MGI:1261428]	protein_coding	chr5	129909997-129916311
ENSMUSG00000055200.8	0.29	0.01	0.05	0.03	0.81	0.89	Sertad3	170742	SERTA domain containing 3 [Source:MGI Symbol;Acc:MGI:2180697]	protein_coding	chr7	27173193-27176789
ENSMUSG00000042729.12	0.29	0	0.01	0.23	0.01	0.04	Wdr74	107071	WD repeat domain 74 [Source:MGI Symbol;Acc:MGI:2147427]	protein_coding	chr19	8713191-8717988
ENSMUSG00000037606.19	0.29	0	0.01	0.4	0	0	Osbpl5	79196	oxysterol binding protein-like 5 [Source:MGI Symbol;Acc:MGI:1930265]	protein_coding	chr7	143242499-143310722
ENSMUSG00000050921.13	-0.02	0.72	NA	0.35	0.03	0.08	P2ry10	78826	purinergic receptor P2Y, G-protein coupled 10 [Source:MGI Symbol;Acc:MGI:1926076]	protein_coding	chrX	106132098-106148580
ENSMUSG00000021932.14	0.29	0.01	0.04	0.39	0	0	Rnaseh2b	67153	ribonuclease H2, subunit B [Source:MGI Symbol;Acc:MGI:1914403]	protein_coding	chr14	62530038-62610441
ENSMUSG00000030138.9	0.29	0	0.01	0.28	0	0.01	Bms1	213895	BMS1, ribosome biogenesis factor [Source:MGI Symbol;Acc:MGI:2446132]	protein_coding	chr6	118360342-118396435
ENSMUSG00000020224.16	0.28	0.01	0.04	0.55	0	0	Llph	66225	LLP homolog, long-term synaptic facilitation (Aplysia) [Source:MGI Symbol;Acc:MGI:1913475]	protein_coding	chr10	120062975-120068487
ENSMUSG00000046756.11	0.28	0	0.02	0.21	0.03	0.09	Mrps7	50529	mitchondrial ribosomal protein S7 [Source:MGI Symbol;Acc:MGI:1354367]	protein_coding	chr11	115494751-115498862
ENSMUSG00000006728.13	0.46	0	0	0.58	0	0	Cdk4	12567	cyclin-dependent kinase 4 [Source:MGI Symbol;Acc:MGI:88357]	protein_coding	chr10	126899403-126903789
ENSMUSG00000087249.2	0.28	0.05	0.15	0.63	0	0.01	Gm16062	NA	predicted gene 16062 [Source:MGI Symbol;Acc:MGI:3802162]	lncRNA	chr11	59700906-59709317
ENSMUSG00000035960.15	0.28	0	0.03	0.36	0	0	Apex1	11792	apurinic/apyrimidinic endonuclease 1 [Source:MGI Symbol;Acc:MGI:88042]	protein_coding	chr14	51162425-51164596
ENSMUSG00000026102.10	0.28	0	0.01	0.25	0	0.02	Inpp1	16329	inositol polyphosphate-1-phosphatase [Source:MGI Symbol;Acc:MGI:104848]	protein_coding	chr1	52824586-52856847
ENSMUSG00000072437.5	0.28	0.02	0.07	0.21	0.09	0.19	Nanos1	332397	nanos C2HC-type zinc finger 1 [Source:MGI Symbol;Acc:MGI:2669254]	protein_coding	chr19	60744425-60748352
ENSMUSG00000032939.15	0.28	0	0.02	0.15	0.11	0.22	Nup93	71805	nucleoporin 93 [Source:MGI Symbol;Acc:MGI:1919055]	protein_coding	chr8	94941192-95043855
ENSMUSG00000055491.15	0.28	0.01	0.06	0.13	0.29	0.45	Pprc1	226169	peroxisome proliferative activated receptor, gamma, coactivator-related 1 [Source:MGI Symbol;Acc:MGI:2385096]	protein_coding	chr19	46033325-46061354
ENSMUSG00000028741.14	0.28	0	0	0.13	0.1	0.21	Mrto4	69902	mRNA turnover 4, ribosome maturation factor [Source:MGI Symbol;Acc:MGI:1917152]	protein_coding	chr4	139074746-139079887
ENSMUSG00000072825.12	0.28	0	0.02	0	0.98	0.99	Cep170b	217882	centrosomal protein 170B [Source:MGI Symbol;Acc:MGI:2145043]	protein_coding	chr12	112686889-112713026
ENSMUSG00000056673.15	0.28	0.04	0.14	0.03	0.8	0.88	Kdm5d	20592	lysine (K)-specific demethylase 5D [Source:MGI Symbol;Acc:MGI:99780]	protein_coding	chrY	897788-956786
ENSMUSG00000028609.7	0.28	0	0.03	0.65	0	0	Magoh	17149	mago homolog, exon junction complex core component [Source:MGI Symbol;Acc:MGI:1330312]	protein_coding	chr4	107736952-107744621
ENSMUSG00000047604.4	0.28	0.04	0.12	0.74	0	0	Frat2	212398	frequently rearranged in advanced T cell lymphomas 2 [Source:MGI Symbol;Acc:MGI:2673967]	protein_coding	chr19	41834411-41836571
ENSMUSG00000019188.17	0.28	0	0	0.09	0.18	0.32	H13	14950	histocompatibility 13 [Source:MGI Symbol;Acc:MGI:95886]	protein_coding	chr2	152511381-152550590
ENSMUSG00000059518.15	0.28	0	0.01	0.13	0.15	0.27	Znhit1	70103	zinc finger, HIT domain containing 1 [Source:MGI Symbol;Acc:MGI:1917353]	protein_coding	chr5	137011018-137016875
ENSMUSG00000045534.5	0.28	0.05	0.15	-0.47	0.02	0.05	Kcna5	16493	potassium voltage-gated channel, shaker-related subfamily, member 5 [Source:MGI Symbol;Acc:MGI:96662]	protein_coding	chr6	126509514-126512375
ENSMUSG00000086154.3	0.27	0.01	NA	1.19	0	0.02	Gm16196	NA	predicted gene 16196 [Source:MGI Symbol;Acc:MGI:3801772]	lncRNA	chr17	29233616-29251542
ENSMUSG00000074884.13	0.28	0	0.01	0.37	0	0	Serf2	378702	small EDRK-rich factor 2 [Source:MGI Symbol;Acc:MGI:1337041]	protein_coding	chr2	121279676-121288794
ENSMUSG00000031239.6	-0.05	0.65	0.81	0.7	0	0	Itm2a	16431	integral membrane protein 2A [Source:MGI Symbol;Acc:MGI:107706]	protein_coding	chrX	106440705-106446982
ENSMUSG00000002297.17	0.28	0.03	0.11	0.57	0	0	Dbf4	27214	DBF4 zinc finger [Source:MGI Symbol;Acc:MGI:1351328]	protein_coding	chr5	8446973-8472716
ENSMUSG00000048758.15	0.28	0	0.01	0.38	0	0	Rpl29	19944	ribosomal protein L29 [Source:MGI Symbol;Acc:MGI:99687]	protein_coding	chr9	106306653-106308767
ENSMUSG00000029713.16	0.28	0	0.01	0.08	0.32	0.49	Gnb2	14693	guanine nucleotide binding protein (G protein), beta 2 [Source:MGI Symbol;Acc:MGI:95784]	protein_coding	chr5	137526389-137531772
ENSMUSG00000020328.11	0.28	0.02	0.08	0.57	0	0	Nudcd2	52653	NudC domain containing 2 [Source:MGI Symbol;Acc:MGI:1277103]	protein_coding	chr11	40624494-40630873
ENSMUSG00000069755.6	0.28	0.01	0.05	0.38	0	0.01	Zfp125	NA	zinc finger protein 125 [Source:MGI Symbol;Acc:MGI:1336211]	transcribed_unprocessed_pseudogene	chr12	20927085-20971263
ENSMUSG00000047123.9	0.28	0.01	0.06	0.22	0.07	0.15	Ticam1	106759	toll-like receptor adaptor molecule 1 [Source:MGI Symbol;Acc:MGI:2147032]	protein_coding	chr17	56576319-56583786
ENSMUSG00000044646.16	0.28	0.03	0.1	0.42	0.01	0.02	Zbtb7c	207259	zinc finger and BTB domain containing 7C [Source:MGI Symbol;Acc:MGI:2443302]	protein_coding	chr18	75953249-76281635
ENSMUSG00000015804.15	0.28	0.01	0.04	0.28	0.01	0.04	Med28	66999	mediator complex subunit 28 [Source:MGI Symbol;Acc:MGI:1914249]	protein_coding	chr5	45677571-45686618
ENSMUSG00000059173.20	0.28	0.03	0.11	0.54	0	0	Pde1a	18573	phosphodiesterase 1A, calmodulin-dependent [Source:MGI Symbol;Acc:MGI:1201792]	protein_coding	chr2	79664797-79959802
ENSMUSG00000063652.11	0.28	0.04	0.14	0.23	0.16	0.3	Slc22a21	56517	solute carrier family 22 (organic cation transporter), member 21 [Source:MGI Symbol;Acc:MGI:1929481]	protein_coding	chr11	53840791-53871158
ENSMUSG00000097558.2	0.25	0.04	0.14	0.93	0	0.01	Gm26902	NA	predicted gene, 26902 [Source:MGI Symbol;Acc:MGI:5477396]	lncRNA	chr19	34452208-34458946
ENSMUSG00000048895.14	-0.49	0	0	-1.04	0	0	Cdk5r1	12569	cyclin-dependent kinase 5, regulatory subunit 1 (p35) [Source:MGI Symbol;Acc:MGI:101764]	protein_coding	chr11	80367849-80372010
ENSMUSG00000055069.4	0.28	0	0	0.29	0	0	Rab39	270160	RAB39, member RAS oncogene family [Source:MGI Symbol;Acc:MGI:2442855]	protein_coding	chr9	53595410-53617532
ENSMUSG00000000776.14	0.28	0	0.03	-0.05	0.64	0.77	Polr3d	67065	polymerase (RNA) III (DNA directed) polypeptide D [Source:MGI Symbol;Acc:MGI:1914315]	protein_coding	chr14	70676197-70680887
ENSMUSG00000039001.13	0.28	0.04	0.12	0.54	0	0.01	Rps21	66481	ribosomal protein S21 [Source:MGI Symbol;Acc:MGI:1913731]	protein_coding	chr2	179899170-179900238
ENSMUSG00000030051.11	0.28	0.01	0.04	0.18	0.1	0.21	Aplf	72103	aprataxin and PNKP like factor [Source:MGI Symbol;Acc:MGI:1919353]	protein_coding	chr6	87605406-87649175
ENSMUSG00000027552.15	0.28	0.01	0.05	0.51	0	0	E2f5	13559	E2F transcription factor 5 [Source:MGI Symbol;Acc:MGI:105091]	protein_coding	chr3	14643701-14671369
ENSMUSG00000090083.12	0.28	0	0.03	0.13	0.21	0.36	Rnf8	58230	ring finger protein 8 [Source:MGI Symbol;Acc:MGI:1929069]	protein_coding	chr17	29833764-29863965
ENSMUSG00000028333.11	0.28	0	0.02	0.34	0	0	Anp32b	67628	acidic (leucine-rich) nuclear phosphoprotein 32 family, member B [Source:MGI Symbol;Acc:MGI:1914878]	protein_coding	chr4	46450902-46472657
ENSMUSG00000029551.14	0.28	0	0.02	0.18	0.06	0.14	Psmg3	66506	proteasome (prosome, macropain) assembly chaperone 3 [Source:MGI Symbol;Acc:MGI:1913756]	protein_coding	chr5	139809347-139812640
ENSMUSG00000021360.17	0.28	0	0.01	0.17	0.06	0.14	Gcnt2	14538	glucosaminyl (N-acetyl) transferase 2, I-branching enzyme [Source:MGI Symbol;Acc:MGI:1100870]	protein_coding	chr13	41013230-41114368
ENSMUSG00000056962.12	0.28	0.01	0.03	0.19	0.07	0.15	Jmjd6	107817	jumonji domain containing 6 [Source:MGI Symbol;Acc:MGI:1858910]	protein_coding	chr11	116728258-116734275
ENSMUSG00000094626.2	0.28	0.02	0.08	0.03	0.81	0.89	Tmem121b	94047	transmembrane protein 121B [Source:MGI Symbol;Acc:MGI:2136977]	protein_coding	chr6	120465900-120470768
ENSMUSG00000064264.15	0.28	0.01	0.03	0.03	0.74	0.84	Zfp428	232969	zinc finger protein 428 [Source:MGI Symbol;Acc:MGI:1916463]	protein_coding	chr7	24206431-24215107
ENSMUSG00000070426.13	0.28	0	0	0.44	0	0	Rnf121	75212	ring finger protein 121 [Source:MGI Symbol;Acc:MGI:1922462]	protein_coding	chr7	101668344-101714676
ENSMUSG00000052253.7	0.28	0	0	0.16	0.04	0.09	Zfp622	52521	zinc finger protein 622 [Source:MGI Symbol;Acc:MGI:1289282]	protein_coding	chr15	25984452-25998567
ENSMUSG00000090071.5	-0.18	0.04	0.12	-0.57	0	0	Cdk5r2	12570	cyclin-dependent kinase 5, regulatory subunit 2 (p39) [Source:MGI Symbol;Acc:MGI:1330828]	protein_coding	chr1	74894093-74896891
ENSMUSG00000066595.10	0.28	0.01	0.03	0.17	0.1	0.21	Flvcr1	226844	feline leukemia virus subgroup C cellular receptor 1 [Source:MGI Symbol;Acc:MGI:2444881]	protein_coding	chr1	190738044-190758355
ENSMUSG00000031242.8	-0.21	0.04	0.14	-0.37	0	0.01	2610002M06Rik	67028	RIKEN cDNA 2610002M06 gene [Source:MGI Symbol;Acc:MGI:1914278]	protein_coding	chrX	106826357-106859940
ENSMUSG00000019979.13	0.28	0.01	0.05	0.38	0	0.01	Apaf1	11783	apoptotic peptidase activating factor 1 [Source:MGI Symbol;Acc:MGI:1306796]	protein_coding	chr10	90825173-90918632
ENSMUSG00000024817.14	0.28	0.01	0.04	0.45	0	0	Uhrf2	109113	ubiquitin-like, containing PHD and RING finger domains 2 [Source:MGI Symbol;Acc:MGI:1923718]	protein_coding	chr19	30007913-30071122
ENSMUSG00000050558.14	0.28	0.03	0.11	0.53	0	0	Prokr2	246313	prokineticin receptor 2 [Source:MGI Symbol;Acc:MGI:2181363]	protein_coding	chr2	132179653-132227367
ENSMUSG00000037965.16	0.28	0	0	0.47	0	0	Zc3h7a	106205	zinc finger CCCH type containing 7 A [Source:MGI Symbol;Acc:MGI:2445044]	protein_coding	chr16	10954456-10994257
ENSMUSG00000020457.14	0.28	0	0	0.27	0	0	Drg1	13494	developmentally regulated GTP binding protein 1 [Source:MGI Symbol;Acc:MGI:1343297]	protein_coding	chr11	3137360-3216415
ENSMUSG00000102839.2	0.28	0.02	0.08	0.17	0.18	0.32	Gm37385	NA	predicted gene, 37385 [Source:MGI Symbol;Acc:MGI:5610613]	TEC	chr1	34389856-34390242
ENSMUSG00000011114.19	0.28	0	0	0.23	0	0.01	Tbrg1	21376	transforming growth factor beta regulated gene 1 [Source:MGI Symbol;Acc:MGI:1100877]	protein_coding	chr9	37560059-37568608
ENSMUSG00000019659.9	0.28	0	0.02	0.44	0	0	Ccdc12	72654	coiled-coil domain containing 12 [Source:MGI Symbol;Acc:MGI:1919904]	protein_coding	chr9	110485571-110540674
ENSMUSG00000036398.14	0.28	0.01	0.03	0.4	0	0	Ppp1r11	76497	protein phosphatase 1, regulatory inhibitor subunit 11 [Source:MGI Symbol;Acc:MGI:1923747]	protein_coding	chr17	37259248-37262633
ENSMUSG00000006005.19	0.28	0	0.02	0.22	0.03	0.07	Tpr	108989	translocated promoter region, nuclear basket protein [Source:MGI Symbol;Acc:MGI:1922066]	protein_coding	chr1	150268589-150325686
ENSMUSG00000098557.2	0.28	0.01	0.05	0.45	0	0	Kctd12	239217	potassium channel tetramerisation domain containing 12 [Source:MGI Symbol;Acc:MGI:2145823]	protein_coding	chr14	103214017-103220073
ENSMUSG00000083380.2	0.28	0.01	0.04	0.37	0	0	Ndufb4c	100041273	NADH:ubiquinone oxidoreductase subunit B4C [Source:MGI Symbol;Acc:MGI:3781422]	processed_pseudogene	chr15	73681356-73681745
ENSMUSG00000086583.4	0.28	0.01	0.05	0.55	0	0	Gm15500	NA	predicted pseudogene 15500 [Source:MGI Symbol;Acc:MGI:3782947]	transcribed_processed_pseudogene	chr7	114304452-114305470
ENSMUSG00000045176.4	0.28	0	0.02	0.14	0.15	0.28	Borcs6	71923	BLOC-1 related complex subunit 6 [Source:MGI Symbol;Acc:MGI:1919173]	protein_coding	chr11	68950543-68952404
ENSMUSG00000019832.6	0.28	0.04	0.14	1.08	0	0	Rab32	67844	RAB32, member RAS oncogene family [Source:MGI Symbol;Acc:MGI:1915094]	protein_coding	chr10	10420746-10434009
ENSMUSG00000011256.17	0.28	0.01	0.04	0.07	0.52	0.68	Adam19	11492	a disintegrin and metallopeptidase domain 19 (meltrin beta) [Source:MGI Symbol;Acc:MGI:105377]	protein_coding	chr11	45946819-46038170
ENSMUSG00000028293.15	0.28	0.01	0.04	0.45	0	0	Slc35a1	24060	solute carrier family 35 (CMP-sialic acid transporter), member 1 [Source:MGI Symbol;Acc:MGI:1345622]	protein_coding	chr4	34663257-34687438
ENSMUSG00000001289.13	0.28	0.02	0.08	0.57	0	0	Pfdn5	56612	prefoldin 5 [Source:MGI Symbol;Acc:MGI:1928753]	protein_coding	chr15	102234551-102240308
ENSMUSG00000110162.2	0.24	0.03	0.11	1	0	0.02	Gm45356	NA	predicted gene 45356 [Source:MGI Symbol;Acc:MGI:5791192]	lncRNA	chr8	58152808-58180378
ENSMUSG00000042541.11	0.28	0.02	0.09	0.65	0	0	Sem1	20422	SEM1, 26S proteasome complex subunit [Source:MGI Symbol;Acc:MGI:109238]	protein_coding	chr6	6557294-6578663
ENSMUSG00000023087.16	0.28	0.01	0.07	0.22	0.08	0.17	Noct	12457	nocturnin [Source:MGI Symbol;Acc:MGI:109382]	protein_coding	chr3	51131868-51159065
ENSMUSG00000029110.14	0.28	0	0	0.27	0	0	Rnf4	19822	ring finger protein 4 [Source:MGI Symbol;Acc:MGI:1201691]	protein_coding	chr5	34493633-34512973
ENSMUSG00000039191.13	0.28	0	0	0.36	0	0	Rbpj	19664	recombination signal binding protein for immunoglobulin kappa J region [Source:MGI Symbol;Acc:MGI:96522]	protein_coding	chr5	53623494-53814704
ENSMUSG00000086629.9	0.47	0	0.03	0.66	0	0	2810403D21Rik	69964	RIKEN cDNA 2810403D21 gene [Source:MGI Symbol;Acc:MGI:1917214]	lncRNA	chrX	107877406-108018512
ENSMUSG00000106037.2	0.28	0.05	0.15	0.99	0	0	Gm4332	NA	predicted gene 4332 [Source:MGI Symbol;Acc:MGI:3782515]	processed_pseudogene	chr3	119503165-119503510
ENSMUSG00000036372.15	0.28	0.02	0.08	0.71	0	0	Tmem258	69038	transmembrane protein 258 [Source:MGI Symbol;Acc:MGI:1916288]	protein_coding	chr19	10181378-10185188
ENSMUSG00000020171.9	0.28	0.01	0.05	0.1	0.35	0.52	Yeats4	64050	YEATS domain containing 4 [Source:MGI Symbol;Acc:MGI:1927224]	protein_coding	chr10	117051126-117060412
ENSMUSG00000040025.18	0.27	0	0.03	0.38	0	0	Ythdf2	213541	YTH N6-methyladenosine RNA binding protein 2 [Source:MGI Symbol;Acc:MGI:2444233]	protein_coding	chr4	131912223-131939614
ENSMUSG00000089704.10	0.27	0	0.01	0.29	0	0	Galnt2	108148	polypeptide N-acetylgalactosaminyltransferase 2 [Source:MGI Symbol;Acc:MGI:894694]	protein_coding	chr8	124958130-125072463
ENSMUSG00000116632.2	0.27	0.04	0.13	0.25	0.1	0.2	Magef1	76222	MAGE family member F1 [Source:MGI Symbol;Acc:MGI:1923472]	transcribed_processed_pseudogene	chr16	21150652-21152106
ENSMUSG00000033099.11	0.27	0	0.01	0.17	0.06	0.13	Nol12	97961	nucleolar protein 12 [Source:MGI Symbol;Acc:MGI:2146285]	protein_coding	chr15	78819133-78827838
ENSMUSG00000020990.6	-0.27	0.06	0.17	-0.62	0.01	0.02	Cdkl1	71091	cyclin-dependent kinase-like 1 (CDC2-related kinase) [Source:MGI Symbol;Acc:MGI:1918341]	protein_coding	chr12	69793622-69838041
ENSMUSG00000037070.11	0.27	0	0.01	0.19	0.03	0.08	Rbmxl1	19656	RNA binding motif protein, X-linked like-1 [Source:MGI Symbol;Acc:MGI:1343045]	protein_coding	chr8	79231898-79235527
ENSMUSG00000028370.8	0.27	0.02	0.09	0.06	0.63	0.77	Pappa	18491	pregnancy-associated plasma protein A [Source:MGI Symbol;Acc:MGI:97479]	protein_coding	chr4	65042411-65275746
ENSMUSG00000046330.11	0.27	0.02	0.08	0.68	0	0	Rpl37a	19981	ribosomal protein L37a [Source:MGI Symbol;Acc:MGI:98068]	protein_coding	chr1	72750449-72752972
ENSMUSG00000030189.16	0.27	0.02	0.07	0.74	0	0	Ybx3	56449	Y box protein 3 [Source:MGI Symbol;Acc:MGI:2137670]	protein_coding	chr6	131341818-131365439
ENSMUSG00000026426.11	0.27	0	0.01	0.07	0.44	0.6	Arl8a	68724	ADP-ribosylation factor-like 8A [Source:MGI Symbol;Acc:MGI:1915974]	protein_coding	chr1	135074562-135084007
ENSMUSG00000032902.2	0.27	0	0	0.46	0	0	Slc16a1	20501	solute carrier family 16 (monocarboxylic acid transporters), member 1 [Source:MGI Symbol;Acc:MGI:106013]	protein_coding	chr3	104545984-104565778
ENSMUSG00000025329.4	0.27	0.03	0.11	0.93	0	0.02	Padi1	18599	peptidyl arginine deiminase, type I [Source:MGI Symbol;Acc:MGI:1338893]	protein_coding	chr4	140540294-140573089
ENSMUSG00000041737.9	0.27	0	0.01	0.09	0.33	0.5	Tmem45b	235135	transmembrane protein 45b [Source:MGI Symbol;Acc:MGI:2384574]	protein_coding	chr9	31337492-31375758
ENSMUSG00000050608.12	0.27	0.02	0.09	0.41	0	0.01	Micos10	433771	mitochondrial contact site and cristae organizing system subunit 10 [Source:MGI Symbol;Acc:MGI:1913628]	protein_coding	chr4	138829125-138858424
ENSMUSG00000106831.2	0.27	0.03	0.1	0.04	0.78	0.87	Ube2n-ps1	NA	ubiquitin-conjugating enzyme E2N, pseudogene 1 [Source:MGI Symbol;Acc:MGI:894296]	processed_pseudogene	chr5	76380459-76380917
ENSMUSG00000051483.10	0.27	0	0.02	0.01	0.92	0.96	Cbr1	12408	carbonyl reductase 1 [Source:MGI Symbol;Acc:MGI:88284]	protein_coding	chr16	93402741-93407393
ENSMUSG00000031246.15	0.04	0.69	0.83	0.4	0	0.01	Sh3bgrl	56726	SH3-binding domain glutamic acid-rich protein like [Source:MGI Symbol;Acc:MGI:1930849]	protein_coding	chrX	108138971-108241479
ENSMUSG00000047044.8	0.27	0	0.02	0.14	0.12	0.23	D030056L22Rik	225995	RIKEN cDNA D030056L22 gene [Source:MGI Symbol;Acc:MGI:3583960]	protein_coding	chr19	18690557-18695792
ENSMUSG00000072889.10	0.27	0.01	0.06	0.42	0	0	Nfxl1	100978	nuclear transcription factor, X-box binding-like 1 [Source:MGI Symbol;Acc:MGI:1923646]	protein_coding	chr5	72670644-72717027
ENSMUSG00000034361.11	0.27	0	0.02	-0.05	0.6	0.74	Cpne2	234577	copine II [Source:MGI Symbol;Acc:MGI:2387578]	protein_coding	chr8	95259618-95297159
ENSMUSG00000079197.11	0.27	0.01	0.04	0.54	0	0	Psme2	19188	proteasome (prosome, macropain) activator subunit 2 (PA28 beta) [Source:MGI Symbol;Acc:MGI:1096365]	protein_coding	chr14	55824898-55828570
ENSMUSG00000045312.13	0.27	0.01	0.03	0.23	0.02	0.06	Lhfpl2	218454	lipoma HMGIC fusion partner-like 2 [Source:MGI Symbol;Acc:MGI:2145236]	protein_coding	chr13	94194304-94331917
ENSMUSG00000008301.12	0.27	0	0.02	0.31	0	0	Phax	56698	phosphorylated adaptor for RNA export [Source:MGI Symbol;Acc:MGI:1891839]	protein_coding	chr18	56695515-56720784
ENSMUSG00000022863.16	0.27	0.02	0.07	0.53	0	0	Btg3	12228	BTG anti-proliferation factor 3 [Source:MGI Symbol;Acc:MGI:109532]	protein_coding	chr16	78129525-78174080
ENSMUSG00000055632.19	0.27	0.01	0.04	0.31	0.06	0.13	Hmcn2	665700	hemicentin 2 [Source:MGI Symbol;Acc:MGI:2677838]	protein_coding	chr2	31204427-31350750
ENSMUSG00000054967.8	0.27	0.04	0.13	0.39	0.02	0.05	Zfp647	239546	zinc finger protein 647 [Source:MGI Symbol;Acc:MGI:3052806]	protein_coding	chr15	76794571-76809648
ENSMUSG00000027245.12	0.27	0.01	0.03	0.49	0	0	Hypk	67693	huntingtin interacting protein K [Source:MGI Symbol;Acc:MGI:1914943]	protein_coding	chr2	121283771-121289153
ENSMUSG00000035572.17	0.27	0	0.01	0.21	0.01	0.04	Dcaf10	242418	DDB1 and CUL4 associated factor 10 [Source:MGI Symbol;Acc:MGI:2140179]	protein_coding	chr4	45342101-45379759
ENSMUSG00000074340.10	0.27	0.04	0.13	0.27	0.08	0.17	Ovgp1	12659	oviductal glycoprotein 1 [Source:MGI Symbol;Acc:MGI:106661]	protein_coding	chr3	105881027-105894739
ENSMUSG00000078974.11	0.27	0.02	0.07	0.79	0	0	Sec61g	20335	SEC61, gamma subunit [Source:MGI Symbol;Acc:MGI:1202066]	protein_coding	chr11	16450530-16458484
ENSMUSG00000033717.7	0.27	0.03	0.1	0.34	0.01	0.04	Adra2a	11551	adrenergic receptor, alpha 2a [Source:MGI Symbol;Acc:MGI:87934]	protein_coding	chr19	54032582-54037413
ENSMUSG00000075054.6	0.27	0.01	0.05	0.54	0	0	Yae1d1	67008	Yae1 domain containing 1 [Source:MGI Symbol;Acc:MGI:1914258]	protein_coding	chr13	18155915-18167934
ENSMUSG00000029403.15	-0.12	0.05	0.15	-0.09	0.16	0.3	Cdkl2	53886	cyclin-dependent kinase-like 2 (CDC2-related kinase) [Source:MGI Symbol;Acc:MGI:1858227]	protein_coding	chr5	92153933-92191742
ENSMUSG00000039221.11	0.27	0.03	0.11	0.82	0	0	Rpl22l1	68028	ribosomal protein L22 like 1 [Source:MGI Symbol;Acc:MGI:1915278]	protein_coding	chr3	28859585-28861573
ENSMUSG00000044502.17	0.27	0	0.01	0.14	0.08	0.16	Bod1	69556	biorientation of chromosomes in cell division 1 [Source:MGI Symbol;Acc:MGI:1916806]	protein_coding	chr11	31615181-31621885
ENSMUSG00000023075.10	0.27	0	0	0.14	0.08	0.18	Akirin1	68050	akirin 1 [Source:MGI Symbol;Acc:MGI:1915300]	protein_coding	chr4	123628352-123644138
ENSMUSG00000026821.17	0.27	0	0.03	0.15	0.13	0.24	Ralgds	19730	ral guanine nucleotide dissociation stimulator [Source:MGI Symbol;Acc:MGI:107485]	protein_coding	chr2	28403137-28443093
ENSMUSG00000030188.13	0.27	0.03	0.1	0.37	0.01	0.03	Magohb	66441	mago homolog B, exon junction complex core component [Source:MGI Symbol;Acc:MGI:1913691]	protein_coding	chr6	131261351-131270207
ENSMUSG00000032583.8	0.27	0	0.01	0.07	0.41	0.57	Mon1a	72825	MON1 homolog A, secretory traffciking associated [Source:MGI Symbol;Acc:MGI:1920075]	protein_coding	chr9	107765350-107780338
ENSMUSG00000033966.9	-1.64	0	0	-1.94	0	0	Cdkl4	381113	cyclin-dependent kinase-like 4 [Source:MGI Symbol;Acc:MGI:3587025]	protein_coding	chr17	80830979-80885242
ENSMUSG00000048106.7	0.27	0	0.01	0.05	0.54	0.69	4632415L05Rik	NA	RIKEN cDNA 4632415L05 gene [Source:MGI Symbol;Acc:MGI:1918058]	transcribed_unprocessed_pseudogene	chr3	19949050-19955197
ENSMUSG00000024302.17	0.27	0.01	0.04	0.24	0.03	0.07	Dtna	13527	dystrobrevin alpha [Source:MGI Symbol;Acc:MGI:106039]	protein_coding	chr18	23548192-23792772
ENSMUSG00000049866.13	0.27	0.01	0.04	0.18	0.1	0.2	Arl4c	320982	ADP-ribosylation factor-like 4C [Source:MGI Symbol;Acc:MGI:2445172]	protein_coding	chr1	88600847-88629943
ENSMUSG00000030522.15	0.27	0	0	0.36	0	0	Mtmr10	233315	myotubularin related protein 10 [Source:MGI Symbol;Acc:MGI:2142292]	protein_coding	chr7	63937401-63990554
ENSMUSG00000047843.17	0.27	0.01	0.05	0.16	0.13	0.25	Bri3	55950	brain protein I3 [Source:MGI Symbol;Acc:MGI:1933174]	protein_coding	chr5	144181247-144383567
ENSMUSG00000020219.8	0.27	0	0.02	-0.03	0.73	0.83	Timm13	30055	translocase of inner mitochondrial membrane 13 [Source:MGI Symbol;Acc:MGI:1353432]	protein_coding	chr10	80735284-80736803
ENSMUSG00000036882.8	0.27	0.01	0.04	0.4	0	0	Arhgap33	233071	Rho GTPase activating protein 33 [Source:MGI Symbol;Acc:MGI:2673998]	protein_coding	chr7	30221651-30234485
ENSMUSG00000071072.13	0.27	0	0	0.29	0	0	Ptges3	56351	prostaglandin E synthase 3 [Source:MGI Symbol;Acc:MGI:1929282]	protein_coding	chr10	127894823-127913141
ENSMUSG00000071866.13	0.27	0.01	0.04	0.52	0	0	Ppia	268373	peptidylprolyl isomerase A [Source:MGI Symbol;Acc:MGI:97749]	protein_coding	chr11	6365443-6369817
ENSMUSG00000035235.14	0.27	0.02	0.09	0.56	0	0	Trim13	66597	tripartite motif-containing 13 [Source:MGI Symbol;Acc:MGI:1913847]	protein_coding	chr14	61835696-61843395
ENSMUSG00000067995.5	0.27	0.01	0.03	0.39	0	0	Gtf2f2	68705	general transcription factor IIF, polypeptide 2 [Source:MGI Symbol;Acc:MGI:1915955]	protein_coding	chr14	76134377-76248305
ENSMUSG00000086866.3	0.27	0.02	0.07	0.45	0.04	0.09	4930512H18Rik	NA	RIKEN cDNA 4930512H18 gene [Source:MGI Symbol;Acc:MGI:1922361]	lncRNA	chr8	62302040-62375868
ENSMUSG00000036693.13	0.27	0.02	0.07	0.13	0.28	0.45	Nop14	75416	NOP14 nucleolar protein [Source:MGI Symbol;Acc:MGI:1922666]	protein_coding	chr5	34795880-34817492
ENSMUSG00000061315.15	0.27	0.01	0.03	0.53	0	0	Naca	17938	nascent polypeptide-associated complex alpha polypeptide [Source:MGI Symbol;Acc:MGI:106095]	protein_coding	chr10	127871444-127884506
ENSMUSG00000087064.2	0.23	0.08	0.22	1.42	0	0	Sap30bpos	NA	SAP30 binding protein, opposite strand [Source:MGI Symbol;Acc:MGI:3650575]	lncRNA	chr11	115837276-115842931
ENSMUSG00000024672.12	0.27	0.05	0.15	1.73	0	0	Ms4a7	109225	membrane-spanning 4-domains, subfamily A, member 7 [Source:MGI Symbol;Acc:MGI:1918846]	protein_coding	chr19	11298403-11313510
ENSMUSG00000107023.3	0.27	0.05	0.15	-0.07	0.64	0.77	Gm42715	NA	predicted gene 42715 [Source:MGI Symbol;Acc:MGI:5662852]	protein_coding	chr7	127118756-127166226
ENSMUSG00000052353.14	0.27	0	0.01	0.33	0	0	Cemip	80982	cell migration inducing protein, hyaluronan binding [Source:MGI Symbol;Acc:MGI:2443629]	protein_coding	chr7	83582065-83735710
ENSMUSG00000035891.17	-0.15	0.1	0.25	-0.32	0	0.01	Cerk	223753	ceramide kinase [Source:MGI Symbol;Acc:MGI:2386052]	protein_coding	chr15	86023329-86070342
ENSMUSG00000103182.2	0.27	0.05	0.16	0.49	0.01	0.04	Gm37091	NA	predicted gene, 37091 [Source:MGI Symbol;Acc:MGI:5610319]	TEC	chr1	39120333-39122419
ENSMUSG00000078784.9	0.27	0.02	0.08	0.75	0	0	Rbis	69126	ribosomal biogenesis factor [Source:MGI Symbol;Acc:MGI:1916376]	protein_coding	chr3	14671344-14676345
ENSMUSG00000020755.10	0.27	0.01	0.04	0.1	0.33	0.5	Sap30bp	57230	SAP30 binding protein [Source:MGI Symbol;Acc:MGI:1927479]	protein_coding	chr11	115824108-115857551
ENSMUSG00000075225.16	0.27	0.04	0.12	1	0	0	Ccdc162	75973	coiled-coil domain containing 162 [Source:MGI Symbol;Acc:MGI:1923223]	protein_coding	chr10	41414842-41592630
ENSMUSG00000114278.3	0.27	0.01	0.04	-0.09	0.36	0.53	Gm49027	NA	predicted gene, 49027 [Source:MGI Symbol;Acc:MGI:6118396]	protein_coding	chr5	123650145-123663551
ENSMUSG00000079677.3	0.27	0	0.02	0.15	0.12	0.23	Fdx2	68165	ferredoxin 2 [Source:MGI Symbol;Acc:MGI:1915415]	protein_coding	chr9	20978816-20984910
ENSMUSG00000034459.9	0.27	0.03	0.1	1.3	0	0	Ifit1	15957	interferon-induced protein with tetratricopeptide repeats 1 [Source:MGI Symbol;Acc:MGI:99450]	protein_coding	chr19	34618271-34627409
ENSMUSG00000029402.9	0.27	0	0.02	0.28	0	0.01	Snrnp35	76167	small nuclear ribonucleoprotein 35 (U11/U12) [Source:MGI Symbol;Acc:MGI:1923417]	protein_coding	chr5	124621197-124629187
ENSMUSG00000027455.17	0.27	0	0	0.34	0	0	Nsfl1c	386649	NSFL1 (p97) cofactor (p47) [Source:MGI Symbol;Acc:MGI:3042273]	protein_coding	chr2	151336102-151353334
ENSMUSG00000023068.17	0.27	0	0	0.25	0	0	Nus1	52014	NUS1 dehydrodolichyl diphosphate synthase subunit [Source:MGI Symbol;Acc:MGI:1196365]	protein_coding	chr10	52293643-52316279
ENSMUSG00000021340.14	0.27	0.01	0.04	0.32	0	0.01	Gpld1	14756	glycosylphosphatidylinositol specific phospholipase D1 [Source:MGI Symbol;Acc:MGI:106604]	protein_coding	chr13	25127135-25176484
ENSMUSG00000027293.14	0.27	0	0.02	0.21	0.02	0.06	Ehd4	98878	EH-domain containing 4 [Source:MGI Symbol;Acc:MGI:1919619]	protein_coding	chr2	119919656-119985087
ENSMUSG00000029614.14	0.27	0	0.03	0.44	0	0	Rpl6	19988	ribosomal protein L6 [Source:MGI Symbol;Acc:MGI:108057]	protein_coding	chr5	121342544-121347304
ENSMUSG00000032377.9	0.27	0.01	0.06	0.46	0	0	Plscr4	235527	phospholipid scramblase 4 [Source:MGI Symbol;Acc:MGI:2143267]	protein_coding	chr9	92339426-92374509
ENSMUSG00000034190.10	0.27	0	0.01	0.07	0.36	0.53	Chmp7	105513	charged multivesicular body protein 7 [Source:MGI Symbol;Acc:MGI:1913922]	protein_coding	chr14	69954449-69969990
ENSMUSG00000040690.16	0.27	0	0.01	0.49	0	0	Col16a1	107581	collagen, type XVI, alpha 1 [Source:MGI Symbol;Acc:MGI:1095396]	protein_coding	chr4	129941633-129993076
ENSMUSG00000046311.14	0.27	0.01	0.05	0.49	0	0	Zfp62	22720	zinc finger protein 62 [Source:MGI Symbol;Acc:MGI:99662]	protein_coding	chr11	49094119-49109643
ENSMUSG00000024732.8	0.27	0.01	0.07	0.03	0.77	0.86	Ccdc86	108673	coiled-coil domain containing 86 [Source:MGI Symbol;Acc:MGI:1277220]	protein_coding	chr19	10918845-10926630
ENSMUSG00000020267.7	0.27	0	0.03	0.23	0.02	0.05	Hint1	15254	histidine triad nucleotide binding protein 1 [Source:MGI Symbol;Acc:MGI:1321133]	protein_coding	chr11	54757209-54761327
ENSMUSG00000022076.11	0.27	0.05	0.15	0.65	0	0	Klhl1	93688	kelch-like 1 [Source:MGI Symbol;Acc:MGI:2136335]	protein_coding	chr14	96340172-96756538
ENSMUSG00000070319.7	0.27	0	0.01	0.2	0.01	0.04	Eif3g	53356	eukaryotic translation initiation factor 3, subunit G [Source:MGI Symbol;Acc:MGI:1858258]	protein_coding	chr9	20805645-20809919
ENSMUSG00000101970.9	0.27	0.03	0.12	0.52	0	0	Chaserr	69170	CHD2 adjacent suppressive regulatory RNA [Source:MGI Symbol;Acc:MGI:1916420]	lncRNA	chr7	73189549-73208143
ENSMUSG00000029430.14	0.27	0.04	0.14	0.17	0.25	0.4	Ran	19384	RAN, member RAS oncogene family [Source:MGI Symbol;Acc:MGI:1333112]	protein_coding	chr5	129097133-129101387
ENSMUSG00000075256.10	-0.21	0.1	0.24	-0.91	0	0	Cerkl	228094	ceramide kinase-like [Source:MGI Symbol;Acc:MGI:3037816]	protein_coding	chr2	79160887-79287129
ENSMUSG00000027398.14	0.27	0.01	0.06	2.5	0	0	Il1b	16176	interleukin 1 beta [Source:MGI Symbol;Acc:MGI:96543]	protein_coding	chr2	129206490-129213059
ENSMUSG00000028619.16	0.27	0.04	0.13	0.06	0.64	0.77	Tceanc2	66526	transcription elongation factor A (SII) N-terminal and central domain containing 2 [Source:MGI Symbol;Acc:MGI:1913776]	protein_coding	chr4	106991352-107036313
ENSMUSG00000118332.2	0.27	0	0.01	0.35	0	0	Fam220a	67238	family with sequence similarity 220, member A [Source:MGI Symbol;Acc:MGI:1914488]	protein_coding	chr5	143534461-143550286
ENSMUSG00000042197.14	0.27	0	0	0.22	0	0.01	Zfp451	98403	zinc finger protein 451 [Source:MGI Symbol;Acc:MGI:2137896]	protein_coding	chr1	33800626-33853676
ENSMUSG00000116594.2	0.27	0	0.02	0.29	0	0.01	Gm49601	NA	predicted gene, 49601 [Source:MGI Symbol;Acc:MGI:6215011]	protein_coding	chr16	18439216-18445177
ENSMUSG00000026377.13	0.27	0.01	0.03	0.39	0	0	Nifk	67949	nucleolar protein interacting with the FHA domain of MKI67 [Source:MGI Symbol;Acc:MGI:1915199]	protein_coding	chr1	118249569-118261552
ENSMUSG00000046364.15	0.27	0.04	0.12	0.48	0	0.01	Rpl27a	26451	ribosomal protein L27A [Source:MGI Symbol;Acc:MGI:1347076]	protein_coding	chr7	109118354-109121574
ENSMUSG00000027533.11	0.26	0	0.01	0.34	0	0	Fabp5	16592	fatty acid binding protein 5, epidermal [Source:MGI Symbol;Acc:MGI:101790]	protein_coding	chr3	10077608-10081667
ENSMUSG00000029480.14	0.26	0.04	0.12	-0.26	0.07	0.15	Dhx37	208144	DEAH (Asp-Glu-Ala-His) box polypeptide 37 [Source:MGI Symbol;Acc:MGI:3028576]	protein_coding	chr5	125490922-125511185
ENSMUSG00000053581.14	0.26	0	0.02	0.3	0	0.01	Zfand2a	100494	zinc finger, AN1-type domain 2A [Source:MGI Symbol;Acc:MGI:2140729]	protein_coding	chr5	139456966-139470304
ENSMUSG00000036845.13	0.26	0	0.02	0.02	0.84	0.91	Lin37	75660	lin-37 homolog (C. elegans) [Source:MGI Symbol;Acc:MGI:1922910]	protein_coding	chr7	30254866-30259263
ENSMUSG00000022500.16	0.26	0.01	0.06	0.68	0	0	Litaf	56722	LPS-induced TN factor [Source:MGI Symbol;Acc:MGI:1929512]	protein_coding	chr16	10777139-10884021
ENSMUSG00000029993.17	0.26	0.01	0.04	0.2	0.06	0.13	Nfu1	56748	NFU1 iron-sulfur cluster scaffold [Source:MGI Symbol;Acc:MGI:1913290]	protein_coding	chr6	86986218-87005443
ENSMUSG00000095362.8	0.26	0.01	0.05	0.55	0	0	Gm14325	329575	predicted gene 14325 [Source:MGI Symbol;Acc:MGI:3702875]	protein_coding	chr2	177473584-177482129
ENSMUSG00000024208.17	0.26	0.02	0.07	0.32	0.01	0.02	Uqcc2	67267	ubiquinol-cytochrome c reductase complex assembly factor 2 [Source:MGI Symbol;Acc:MGI:1914517]	protein_coding	chr17	27341637-27352890
ENSMUSG00000018752.20	0.26	0.02	0.07	0.52	0	0	Tnfsfm13	619441	tumor necrosis factor (ligand) superfamily, membrane-bound member 13 [Source:MGI Symbol;Acc:MGI:3845075]	protein_coding	chr11	69573403-69586924
ENSMUSG00000032113.17	0.2	0.1	0.26	0.33	0.05	0.11	Chek1	12649	checkpoint kinase 1 [Source:MGI Symbol;Acc:MGI:1202065]	protein_coding	chr9	36619778-36638361
ENSMUSG00000051439.8	0.26	0.05	0.16	1.32	0	0	Cd14	12475	CD14 antigen [Source:MGI Symbol;Acc:MGI:88318]	protein_coding	chr18	36858120-36859851
ENSMUSG00000029521.8	-0.03	0.8	0.9	0.37	0.03	0.07	Chek2	50883	checkpoint kinase 2 [Source:MGI Symbol;Acc:MGI:1355321]	protein_coding	chr5	110987845-111022011
ENSMUSG00000003200.11	0.26	0	0.01	0.24	0	0.01	Sh3gl1	20405	SH3-domain GRB2-like 1 [Source:MGI Symbol;Acc:MGI:700010]	protein_coding	chr17	56323750-56343635
ENSMUSG00000026097.10	0.26	0.01	0.06	0.3	0.01	0.03	Ormdl1	227102	ORM1-like 1 (S. cerevisiae) [Source:MGI Symbol;Acc:MGI:2181669]	protein_coding	chr1	53336254-53349468
ENSMUSG00000029033.17	0.26	0	0.01	-0.07	0.4	0.56	Acap3	140500	ArfGAP with coiled-coil, ankyrin repeat and PH domains 3 [Source:MGI Symbol;Acc:MGI:2153589]	protein_coding	chr4	155976279-155991708
ENSMUSG00000022338.9	0.26	0	0.03	0.43	0	0	Eny2	223527	ENY2 transcription and export complex 2 subunit [Source:MGI Symbol;Acc:MGI:1919286]	protein_coding	chr15	44291438-44301652
ENSMUSG00000028850.3	0.26	0.02	0.1	0.05	0.71	0.82	Gpatch3	242691	G patch domain containing 3 [Source:MGI Symbol;Acc:MGI:2442492]	protein_coding	chr4	133302056-133311554
ENSMUSG00000028936.16	0.26	0.03	0.1	0.59	0	0	Rpl22	19934	ribosomal protein L22 [Source:MGI Symbol;Acc:MGI:99262]	protein_coding	chr4	152410199-152418528
ENSMUSG00000033434.16	0.26	0.02	0.07	0.33	0.01	0.03	Gtpbp6	107999	GTP binding protein 6 (putative) [Source:MGI Symbol;Acc:MGI:1306825]	protein_coding	chr5	110251841-110256063
ENSMUSG00000022864.15	0.26	0.04	0.14	0.66	0	0	D16Ertd472e	67102	DNA segment, Chr 16, ERATO Doi 472, expressed [Source:MGI Symbol;Acc:MGI:1196400]	protein_coding	chr16	78337226-78373596
ENSMUSG00000045438.13	0.26	0	0.01	0.07	0.41	0.57	Cox19	68033	cytochrome c oxidase assembly protein 19 [Source:MGI Symbol;Acc:MGI:1915283]	protein_coding	chr5	139321944-139337173
ENSMUSG00000034640.10	0.26	0.01	0.05	0.25	0.02	0.05	Tiparp	99929	TCDD-inducible poly(ADP-ribose) polymerase [Source:MGI Symbol;Acc:MGI:2159210]	protein_coding	chr3	65435831-65462939
ENSMUSG00000040652.17	0.26	0	0.01	0.09	0.32	0.48	Oaz2	18247	ornithine decarboxylase antizyme 2 [Source:MGI Symbol;Acc:MGI:109492]	protein_coding	chr9	65575283-65597582
ENSMUSG00000090553.9	0.26	0.03	0.11	0.47	0	0	Snrpe	20643	small nuclear ribonucleoprotein E [Source:MGI Symbol;Acc:MGI:98346]	protein_coding	chr1	133531609-133538029
ENSMUSG00000009293.18	0.26	0.01	0.04	0.17	0.1	0.21	Ube2g2	22213	ubiquitin-conjugating enzyme E2G 2 [Source:MGI Symbol;Acc:MGI:1343188]	protein_coding	chr10	77458109-77481827
ENSMUSG00000027746.14	0.26	0	0.03	0.25	0.01	0.03	Ufm1	67890	ubiquitin-fold modifier 1 [Source:MGI Symbol;Acc:MGI:1915140]	protein_coding	chr3	53760797-53771251
ENSMUSG00000026197.13	0.26	0	0.01	0.27	0	0.01	Zfand2b	68818	zinc finger, AN1 type domain 2B [Source:MGI Symbol;Acc:MGI:1916068]	protein_coding	chr1	75145290-75148273
ENSMUSG00000050732.10	0.26	0.05	0.15	0.92	0	0	Vamp8	22320	vesicle-associated membrane protein 8 [Source:MGI Symbol;Acc:MGI:1336882]	protein_coding	chr6	72362206-72367686
ENSMUSG00000052565.8	0.26	0.06	0.17	0.55	0.01	0.02	H1f3	14957	H1.3 linker histone, cluster member [Source:MGI Symbol;Acc:MGI:107502]	protein_coding	chr13	23737436-23744860
ENSMUSG00000033106.7	0.26	0	0.01	0.13	0.14	0.26	Slc7a6os	66432	solute carrier family 7, member 6 opposite strand [Source:MGI Symbol;Acc:MGI:1916951]	protein_coding	chr8	106927349-106937567
ENSMUSG00000094910.2	0.26	0	0.01	0.09	0.3	0.46	D430019H16Rik	268595	RIKEN cDNA D430019H16 gene [Source:MGI Symbol;Acc:MGI:2443127]	protein_coding	chr12	105420115-105459354
ENSMUSG00000111394.2	0.26	0	0.01	-0.04	0.65	0.78	Gm49759	NA	predicted gene, 49759 [Source:MGI Symbol;Acc:MGI:6215263]	TEC	chr9	59580097-59583983
ENSMUSG00000025821.10	0.26	0.01	0.04	0.12	0.23	0.38	Zfp282	101095	zinc finger protein 282 [Source:MGI Symbol;Acc:MGI:2141413]	protein_coding	chr6	47854138-47885419
ENSMUSG00000063235.19	0.26	0.01	0.04	0.25	0.02	0.05	Ptpmt1	66461	protein tyrosine phosphatase, mitochondrial 1 [Source:MGI Symbol;Acc:MGI:1913711]	protein_coding	chr2	90739060-90748389
ENSMUSG00000003812.14	0.26	0.05	0.17	0.49	0.01	0.03	Dnase2a	13423	deoxyribonuclease II alpha [Source:MGI Symbol;Acc:MGI:1329019]	protein_coding	chr8	85635189-85649544
ENSMUSG00000029175.18	0.26	0.01	0.04	0.16	0.12	0.23	Slc35f6	74919	solute carrier family 35, member F6 [Source:MGI Symbol;Acc:MGI:1922169]	protein_coding	chr5	30805277-30817073
ENSMUSG00000037720.17	0.26	0	0.03	0.26	0	0.02	Tmem33	67878	transmembrane protein 33 [Source:MGI Symbol;Acc:MGI:1915128]	protein_coding	chr5	67417908-67448804
ENSMUSG00000017778.15	0.26	0.01	0.05	0.51	0	0	Cox7c	12867	cytochrome c oxidase subunit 7C [Source:MGI Symbol;Acc:MGI:103226]	protein_coding	chr13	86192935-86195023
ENSMUSG00000022676.8	0.26	0.04	0.13	0.27	0.13	0.24	Snai2	20583	snail family zinc finger 2 [Source:MGI Symbol;Acc:MGI:1096393]	protein_coding	chr16	14523716-14527249
ENSMUSG00000027940.19	0.26	0	0.02	0.23	0.01	0.04	Tpm3	59069	tropomyosin 3, gamma [Source:MGI Symbol;Acc:MGI:1890149]	protein_coding	chr3	89979956-90008209
ENSMUSG00000090247.8	0.26	0.01	0.06	0.56	0	0	Bloc1s1	14533	biogenesis of lysosomal organelles complex-1, subunit 1 [Source:MGI Symbol;Acc:MGI:1195276]	protein_coding	chr10	128753751-128759904
ENSMUSG00000021111.16	0.26	0	0.01	0.35	0	0	Papola	18789	poly (A) polymerase alpha [Source:MGI Symbol;Acc:MGI:109301]	protein_coding	chr12	105750953-105805203
ENSMUSG00000116715.2	0.26	0.03	0.11	0.2	0.21	0.35	Gm40881	NA	predicted gene, 40881 [Source:MGI Symbol;Acc:MGI:5623766]	unprocessed_pseudogene	chr12	20369606-20372796
ENSMUSG00000038489.9	0.26	0.01	0.04	0.26	0.01	0.04	Polr2l	66491	polymerase (RNA) II (DNA directed) polypeptide L [Source:MGI Symbol;Acc:MGI:1913741]	protein_coding	chr7	141051773-141055045
ENSMUSG00000048170.15	0.26	0.02	0.07	0.36	0	0.01	Mcmbp	210711	minichromosome maintenance complex binding protein [Source:MGI Symbol;Acc:MGI:1920977]	protein_coding	chr7	128298165-128342219
ENSMUSG00000086454.8	0.26	0.06	0.17	0.55	0	0.01	Platr14	74959	pluripotency associated transcript 14 [Source:MGI Symbol;Acc:MGI:1922209]	lncRNA	chr2	104389508-104401774
ENSMUSG00000024843.16	0.34	0	0.01	0.36	0	0.01	Chka	12660	choline kinase alpha [Source:MGI Symbol;Acc:MGI:107760]	protein_coding	chr19	3901773-3944369
ENSMUSG00000020892.11	0.26	0.03	0.1	1.89	0	0	Aloxe3	23801	arachidonate lipoxygenase 3 [Source:MGI Symbol;Acc:MGI:1345140]	protein_coding	chr11	69016722-69039941
ENSMUSG00000036737.13	0.26	0	0	0.16	0.03	0.07	Oxsr1	108737	oxidative-stress responsive 1 [Source:MGI Symbol;Acc:MGI:1917378]	protein_coding	chr9	119067498-119151493
ENSMUSG00000073633.10	0.26	0.02	0.07	0.03	0.8	0.88	Fbxo36	66153	F-box protein 36 [Source:MGI Symbol;Acc:MGI:1289192]	protein_coding	chr1	84817562-84878208
ENSMUSG00000106943.3	0.26	0.06	0.17	0.55	0.01	0.02	Dancr	70036	differentiation antagonizing non-protein coding RNA [Source:MGI Symbol;Acc:MGI:1917286]	lncRNA	chr5	74253721-74256067
ENSMUSG00000020116.8	0.26	0.02	0.07	0.26	0.03	0.07	Pno1	66249	partner of NOB1 homolog [Source:MGI Symbol;Acc:MGI:1913499]	protein_coding	chr11	17153198-17161568
ENSMUSG00000028261.14	0.26	0	0	0.36	0	0	Ndufaf4	68493	NADH:ubiquinone oxidoreductase complex assembly factor 4 [Source:MGI Symbol;Acc:MGI:1915743]	protein_coding	chr4	24898083-24905001
ENSMUSG00000020000.8	0.26	0.01	0.03	0.24	0.01	0.04	Moxd1	59012	monooxygenase, DBH-like 1 [Source:MGI Symbol;Acc:MGI:1921582]	protein_coding	chr10	24099415-24178688
ENSMUSG00000027342.15	0.26	0.01	0.04	0.54	0	0	Pcna	18538	proliferating cell nuclear antigen [Source:MGI Symbol;Acc:MGI:97503]	protein_coding	chr2	132091082-132095234
ENSMUSG00000055401.15	0.26	0.01	0.04	0.35	0	0	Fbxo6	50762	F-box protein 6 [Source:MGI Symbol;Acc:MGI:1354743]	protein_coding	chr4	148230173-148236597
ENSMUSG00000117098.2	0.26	0	0	0.25	0	0	Gm49909	NA	predicted gene, 49909 [Source:MGI Symbol;Acc:MGI:6270609]	protein_coding	chr17	71281114-71309203
ENSMUSG00000089847.9	0.26	0.02	0.09	-0.01	0.96	0.98	Timm10b	14356	translocase of inner mitochondrial membrane 10B [Source:MGI Symbol;Acc:MGI:1315196]	protein_coding	chr7	105289263-105292844
ENSMUSG00000025199.17	0.08	0.34	0.55	0.25	0.01	0.03	Chuk	12675	conserved helix-loop-helix ubiquitous kinase [Source:MGI Symbol;Acc:MGI:99484]	protein_coding	chr19	44061774-44095919
ENSMUSG00000002635.12	0.26	0.04	0.13	0.2	0.14	0.26	Pdcd2l	68079	programmed cell death 2-like [Source:MGI Symbol;Acc:MGI:1915329]	protein_coding	chr7	33883924-33896086
ENSMUSG00000021764.9	0.26	0.03	0.12	0.5	0	0	Ndufs4	17993	NADH:ubiquinone oxidoreductase core subunit S4 [Source:MGI Symbol;Acc:MGI:1343135]	protein_coding	chr13	114424331-114524794
ENSMUSG00000002083.14	0.26	0.03	0.1	0.13	0.3	0.46	Bbc3	170770	BCL2 binding component 3 [Source:MGI Symbol;Acc:MGI:2181667]	protein_coding	chr7	16042318-16052130
ENSMUSG00000055809.8	0.26	0.05	0.16	0.38	0.02	0.06	Dnaaf3	436022	dynein, axonemal assembly factor 3 [Source:MGI Symbol;Acc:MGI:3588207]	protein_coding	chr7	4525932-4535452
ENSMUSG00000048668.17	0.26	0.01	0.06	0.26	0.02	0.05	Rhno1	72440	RAD9-HUS1-RAD1 interacting nuclear orphan 1 [Source:MGI Symbol;Acc:MGI:1915315]	protein_coding	chr6	128333963-128339874
ENSMUSG00000022451.13	0.26	0	0	0.21	0	0.01	Twf1	19230	twinfilin actin binding protein 1 [Source:MGI Symbol;Acc:MGI:1100520]	protein_coding	chr15	94475832-94487770
ENSMUSG00000034675.18	0.26	0.01	0.03	-0.03	0.73	0.83	Dbn1	56320	drebrin 1 [Source:MGI Symbol;Acc:MGI:1931838]	protein_coding	chr13	55621242-55635924
ENSMUSG00000006398.16	0.26	0.04	0.13	-0.04	0.78	0.87	Cdc20	107995	cell division cycle 20 [Source:MGI Symbol;Acc:MGI:1859866]	protein_coding	chr4	118290098-118294549
ENSMUSG00000063480.9	0.26	0	0	0.34	0	0	Snu13	20826	SNU13 homolog, small nuclear ribonucleoprotein (U4/U6.U5) [Source:MGI Symbol;Acc:MGI:893586]	protein_coding	chr15	81924726-81931799
ENSMUSG00000001270.10	-0.25	0.01	0.04	-0.51	0	0	Ckb	12709	creatine kinase, brain [Source:MGI Symbol;Acc:MGI:88407]	protein_coding	chr12	111635795-111638772
ENSMUSG00000020230.16	0.26	0	0.02	0.13	0.13	0.25	Prmt2	15468	protein arginine N-methyltransferase 2 [Source:MGI Symbol;Acc:MGI:1316652]	protein_coding	chr10	76043056-76073699
ENSMUSG00000071713.7	0.26	0.06	0.17	0.39	0.03	0.08	Csf2rb	12983	colony stimulating factor 2 receptor, beta, low-affinity (granulocyte-macrophage) [Source:MGI Symbol;Acc:MGI:1339759]	protein_coding	chr15	78209952-78238047
ENSMUSG00000008892.13	0.26	0	0	0.33	0	0	Vdac3	22335	voltage-dependent anion channel 3 [Source:MGI Symbol;Acc:MGI:106922]	protein_coding	chr8	23067091-23083829
ENSMUSG00000111485.2	0.26	0	0.02	0.21	0.02	0.05	Gm48443	NA	predicted gene, 48443 [Source:MGI Symbol;Acc:MGI:6097953]	processed_pseudogene	chr9	36583993-36587833
ENSMUSG00000071076.9	0.26	0.02	0.09	0	1	1	Jund	16478	jun D proto-oncogene [Source:MGI Symbol;Acc:MGI:96648]	protein_coding	chr8	71151599-71153265
ENSMUSG00000022760.18	0.26	0.01	0.05	-0.04	0.74	0.84	Thap7	69009	THAP domain containing 7 [Source:MGI Symbol;Acc:MGI:1916259]	protein_coding	chr16	17345846-17349000
ENSMUSG00000015837.16	0.26	0.01	0.05	0.06	0.64	0.77	Sqstm1	18412	sequestosome 1 [Source:MGI Symbol;Acc:MGI:107931]	protein_coding	chr11	50090193-50101654
ENSMUSG00000041360.9	0.26	0	0.02	0.29	0	0.01	Pum3	52874	pumilio RNA-binding family member 3 [Source:MGI Symbol;Acc:MGI:106253]	protein_coding	chr19	27366098-27407225
ENSMUSG00000030107.11	0.26	0.02	0.08	1.04	0	0.01	Usp18	24110	ubiquitin specific peptidase 18 [Source:MGI Symbol;Acc:MGI:1344364]	protein_coding	chr6	121222865-121247876
ENSMUSG00000025171.3	0.26	0.02	0.07	0.08	0.46	0.62	Ubtd1	226122	ubiquitin domain containing 1 [Source:MGI Symbol;Acc:MGI:2385092]	protein_coding	chr19	41970202-42023082
ENSMUSG00000021621.16	0.25	0.01	0.04	0.31	0	0.01	Zcchc9	69085	zinc finger, CCHC domain containing 9 [Source:MGI Symbol;Acc:MGI:1916335]	protein_coding	chr13	91944652-91955824
ENSMUSG00000042063.12	0.25	0	0.02	0.33	0	0	Zfp386	56220	zinc finger protein 386 (Kruppel-like) [Source:MGI Symbol;Acc:MGI:1930708]	protein_coding	chr12	116011344-116026980
ENSMUSG00000031538.7	0.25	0	0.03	0.7	0	0	Plat	18791	plasminogen activator, tissue [Source:MGI Symbol;Acc:MGI:97610]	protein_coding	chr8	23247743-23272860
ENSMUSG00000015247.11	0.25	0	0.02	0.33	0	0	Nipsnap3b	66536	nipsnap homolog 3B [Source:MGI Symbol;Acc:MGI:1913786]	protein_coding	chr4	53011880-53022060
ENSMUSG00000029594.13	0.25	0.02	0.08	-0.26	0.03	0.07	Rbm19	74111	RNA binding motif protein 19 [Source:MGI Symbol;Acc:MGI:1921361]	protein_coding	chr5	120254530-120337046
ENSMUSG00000022184.9	0.25	0.03	0.11	0.49	0	0	Fbxo4	106052	F-box protein 4 [Source:MGI Symbol;Acc:MGI:2146220]	protein_coding	chr15	3994927-4009055
ENSMUSG00000002477.6	0.25	0	0.03	0.44	0	0	Snrpd1	20641	small nuclear ribonucleoprotein D1 [Source:MGI Symbol;Acc:MGI:98344]	protein_coding	chr18	10617775-10642079
[truncated: 8,645 more rows]
